# Supplementary material for: Protein language model identifies disordered, conserved motifs implicated in phase separation
Source: eLife. 2025 Oct 20;14:RP105309. doi: 10.7554/eLife.105309 (PMC12537011; doi:10.7554/eLife.105309)
Supplement: Supplementary file 1. [file elife-105309-supp1.csv]

protein_name	sequence	ESM2_motif	start_residue	end_residue	Length	ESM2_residue	rep	Exp_Ref	Exp LLPS core
Q13950	QQQQQQQQQQQQQQQQQQQQQQEAAAAAAAAAAAAAAA	0.3121317640510417	50	87	38	50:0.680, 51:0.313, 52:0.213, 53:0.174, 54:0.148, 55:0.129, 56:0.121, 57:0.115, 58:0.112, 59:0.111, 60:0.111, 61:0.111, 62:0.107, 63:0.108, 64:0.115, 65:0.128, 66:0.135, 67:0.156, 68:0.190, 69:0.221, 70:0.315, 71:1.330, 72:1.222, 73:1.461, 74:0.600, 75:0.382, 76:0.287, 77:0.188, 78:0.186, 79:0.193, 80:0.189, 81:0.195, 82:0.200, 83:0.215, 84:0.232, 85:0.267, 86:0.351, 87:0.548	(Q)22-E-(A)18-VP	1.0	poly(A)
P05453	YQQYNPDAGYQQQYNPQGGYQQYNPQGGYQQQF	0.365356755693658	60	92	33	60:0.429, 61:0.253, 62:0.326, 63:0.351, 64:0.432, 65:0.675, 66:0.237, 67:0.440, 68:0.307, 69:0.148, 70:0.331, 71:0.175, 72:0.364, 73:0.672, 74:0.300, 75:0.677, 76:0.166, 77:0.834, 78:0.205, 79:0.177, 80:0.141, 81:0.164, 82:0.360, 83:0.285, 84:0.688, 85:0.167, 86:0.906, 87:0.233, 88:0.186, 89:0.297, 90:0.274, 91:0.612, 92:0.247	(YQQ(X)NPQG)4-R	2.0	prion-domain
P24928	SPSYSPTSPSYSPTSPSYSPTSPNYSPTSPSYSPTSPSYSPTSPSYSPTSPSYSPTSPSYSPTSPSYSPTSPSYSPTSPSYSPTSPSYSPTSPSYSPTSPSYSPTSPSYSPTSPSYSPTSPSYSPTSPSYSPTSPNYSPTSPNYTPTSPSYSPTSPSYSPTSPNYTPTSPNYSPTSPSYSPTSPSYSPTSP	0.2276244412690595	1612	1802	191	1612:0.153, 1613:0.047, 1614:1.558, 1615:0.170, 1616:0.577, 1617:0.034, 1618:0.791, 1619:0.038, 1620:0.015, 1621:1.277, 1622:0.071, 1623:0.366, 1624:0.018, 1625:0.544, 1626:0.034, 1627:0.014, 1628:1.249, 1629:0.057, 1630:0.369, 1631:0.018, 1632:0.487, 1633:0.032, 1634:0.022, 1635:0.412, 1636:0.054, 1637:0.614, 1638:0.020, 1639:0.312, 1640:0.024, 1641:0.009, 1642:0.883, 1643:0.032, 1644:0.212, 164…	(SPYSPT(X))30	3.0	YSPTSPS
P80723	MGGKLSKK	0.3154236573017585	1	8	8	1:0.010, 2:0.010, 3:0.994, 4:0.200, 5:0.381, 6:0.498, 7:0.188, 8:0.242	MGGKLSKKKK	4.0	Fatty acids
P04156	QWNKPSKPKTN	0.4140783530599662	98	108	11	98:0.510, 99:0.009, 100:1.234, 101:0.262, 102:0.106, 103:1.530, 104:0.277, 105:0.103, 106:0.105, 107:0.101, 108:0.318	(GGGWGQ(P/T)H)n-KP(S/N/T)	5.0	G/A folding
Q9V7U0	YLPPSDSYGAPGQSGPGGRPSDSYGAPGGGNGGRPSDSYGAPGQGQGQGQGQGGYAGKPSDTYGAPGGGNGNGGRPSSSYGAPGGGNGGRPSDTYGAPGGGNGGRPSDTYGAPGGGGNGNGGRPSSSYGAPGQGQGNGNGGRSSSSYGAPGGGNGGRPSDTYGAPGGGNGGRPSDTYGAPGGGNNGGRPSSSYGAPGGGNGGRPSDTYGAPGGGNGNGSGGRPSSSYGAPGQGQGGFGGRPSDSYGAPGQNQKPSDSYGAPGSGNGNGGRPSSSYGAP	0.2873950373101789	26	303	278	26:0.054, 27:0.322, 28:0.086, 29:0.014, 30:1.162, 31:1.428, 32:0.782, 33:0.023, 34:0.129, 35:0.771, 36:0.009, 37:0.785, 38:1.715, 39:0.528, 40:0.791, 41:2.007, 42:0.591, 43:0.396, 44:0.429, 45:0.028, 46:0.141, 47:0.915, 48:0.789, 49:0.007, 50:0.059, 51:0.217, 52:0.007, 53:0.382, 54:1.470, 55:0.199, 56:1.655, 57:0.156, 58:0.169, 59:0.163, 60:0.022, 61:0.087, 62:0.852, 63:0.739, 64:0.006, 65:0.045,…	(YGAPGGG(X)PSDS)8-(GQ)4-PSSS-(YGAPGGGNGGRPSDT)3	6.0	silk fragment
P19837	QGAGAAAAAAGGAGQGGYGGLGGQGAGQGGYGGLGGQGAGQGAGAAAAAAAGGAGQGGYGGLGSQGAGRGGQGAGAAAAAAGGAGQGGYGGLGSQGAGRGGLGGQGAGAAAAAAAGGAGQGGYGGLGNQGAGRGGQGAAAAAAGGAGQGGYGGLGSQGAGRGGLGGQGAGAAAAAAGGAGQGGYGGLGGQGAGQGGYGGLGSQGAGRGGLGGQGAGAAAAAAAGGAGQGGLGGQGAGQGAGASAAAAGGAGQGGYGGLGSQGAGRGGEGAGAAAAAAGGAGQGGYGGLGGQGAGQGGYGGLGSQGAGRGGLGGQGAGAAAAGGAGQGGLGGQGAGQGAGAAAAAAGGAGQGGYGGLGSQGAGRGGLGGQGAGAVAAAAAGGAGQGGYGGLGSQGAGRGG…	0.0896351771324117	1	635	635	1:0.188, 2:0.037, 3:0.082, 4:0.045, 5:0.039, 6:0.092, 7:0.032, 8:0.034, 9:0.027, 10:0.036, 11:0.027, 12:0.024, 13:0.160, 14:0.027, 15:0.024, 16:0.037, 17:0.033, 18:0.064, 19:0.037, 20:0.026, 21:0.070, 22:0.039, 23:0.931, 24:0.032, 25:0.028, 26:0.112, 27:0.031, 28:0.147, 29:0.051, 30:0.045, 31:0.751, 32:0.031, 33:0.040, 34:0.077, 35:0.033, 36:0.409, 37:0.022, 38:0.038, 39:0.090, 40:0.033, 41:0.056…	(QGAG(X)GGYGGL)21-G/S/A/R-rich	6.0	G/A/S- rich
P19338	GGFGGRGGGRGGRGGFGGRGRGGFGGRGGFRGGRG	0.2221105818038636	661	695	35	661:0.024, 662:0.058, 663:0.315, 664:0.044, 665:0.154, 666:0.021, 667:0.123, 668:0.134, 669:0.884, 670:0.259, 671:0.032, 672:0.149, 673:0.182, 674:0.044, 675:0.085, 676:0.574, 677:0.058, 678:0.199, 679:0.148, 680:0.073, 681:0.528, 682:0.017, 683:0.215, 684:0.936, 685:0.074, 686:0.294, 687:0.031, 688:0.044, 689:0.084, 690:0.374, 691:0.817, 692:0.017, 693:0.133, 694:0.085, 695:0.564	(GG(F/R))12	7.0	(GAR)-rich
Q00994	DMEIFMEEMREIRRKLRELQLR	0.3126958302168579	66	87	22	66:0.365, 67:0.400, 68:0.630, 69:1.914, 70:0.021, 71:0.051, 72:0.147, 73:0.059, 74:0.050, 75:0.107, 76:0.123, 77:0.844, 78:0.030, 79:0.184, 80:0.314, 81:0.542, 82:0.052, 83:0.085, 84:0.141, 85:0.376, 86:0.171, 87:0.272	DMEFMEEMREIRRKLRELQLR	8.0	R-rich
P26368	SRS	0.4951114811822081	30	32	3	30:0.618, 31:0.232, 32:0.636	RSSR	9.0	RS domains
G5EBV6	GGDRGGRG	0.404678756852472	662	669	8	662:0.249, 663:0.422, 664:0.943, 665:0.288, 666:0.233, 667:0.525, 668:0.265, 669:0.313	GGRGGRGS	10.0	RGG-motif
G5EBV6	RGGRG	0.2745806878463577	638	642	5	638:0.277, 639:0.207, 640:0.509, 641:0.170, 642:0.210	RGGRGAY
P02319	RRRRRCCRRRRRR	0.3764460457656686	24	36	13	24:0.309, 25:0.214, 26:0.176, 27:0.240, 28:0.462, 29:0.937, 30:0.834, 31:0.337, 32:0.182, 33:0.176, 34:0.169, 35:0.257, 36:0.600	RRRRRCCRRRRRRCCRR	11.0	R-rich
O00401	PPPPPPPPPP	0.2795929353612558	373	382	10	373:0.653, 374:0.248, 375:0.240, 376:0.039, 377:0.277, 378:0.500, 379:0.169, 380:0.224, 381:0.293, 382:0.153	PPPPPPPPPPPGPPPPPG	12.0	P-rich mitifs
O00401	PPPP	0.3555839729993291	289	292	4	289:0.765, 290:0.211, 291:0.136, 292:0.311
O00401	PPPPP	0.3756968761562397	299	303	5	299:0.630, 300:0.160, 301:0.584, 302:0.261, 303:0.244
O00401	PPPPP	0.1783387279897168	310	314	5	310:0.185, 311:0.065, 312:0.466, 313:0.104, 314:0.072	PPPPPSR
O00401	PPPP	0.1369928902013208	323	326	4	323:0.157, 324:0.157, 325:0.119, 326:0.115
O00401	PPPP	0.2394610302871371	335	338	4	335:0.205, 336:0.112, 337:0.315, 338:0.326
O00401	PPPP	0.253092699559537	359	362	4	359:0.242, 360:0.126, 361:0.312, 362:0.333
Q94ET8	APAPARSSSASWRDAAPASSAPARSSSASKKAVTPSRSALPSNWKQELESLRSSSPAPASSAPAPARSSSASWRDAAPASSAPARSSSSKKAVTPSRSALPSNWKQELESLRSSSPAPASSAPAPARSSSASWRDAAPASSAPARSSSASKKAVTPSRSALPSNWKQELESLRSNSPAP	0.0983307524489449	83	261	179	83:0.485, 84:0.156, 85:0.131, 86:0.135, 87:0.165, 88:0.068, 89:0.104, 90:0.088, 91:0.077, 92:0.171, 93:0.074, 94:0.238, 95:0.037, 96:0.201, 97:0.121, 98:0.090, 99:0.045, 100:0.076, 101:0.094, 102:0.074, 103:0.069, 104:0.035, 105:0.068, 106:0.045, 107:0.053, 108:0.053, 109:0.051, 110:0.786, 111:0.094, 112:0.072, 113:0.054, 114:0.118, 115:0.077, 116:0.119, 117:0.018, 118:0.098, 119:0.017, 120:0.041…	(KKAVTPSRSALPSNWKQELESLRSSS)3-P/A/R-rich	13.0	tendem repeats
P16401	PAKPKAVKPKAAKPKAAKPKAAKPKA	0.2359384948428488	190	215	26	190:0.268, 191:0.730, 192:0.029, 193:1.321, 194:0.054, 195:0.246, 196:0.127, 197:0.065, 198:0.624, 199:0.072, 200:0.175, 201:0.299, 202:0.083, 203:0.213, 204:0.087, 205:0.159, 206:0.222, 207:0.068, 208:0.217, 209:0.055, 210:0.150, 211:0.196, 212:0.037, 213:0.072, 214:0.073, 215:0.492	(XKPKA)6	14.0	KA-rich
P16401	KKVAK	0.4633040044323515	168	172	5	168:0.174, 169:0.087, 170:1.209, 171:0.583, 172:0.264
Q13094	WSSFEEDDYESP	0.3389415058690783	105	116	12	105:0.209, 106:0.502, 107:1.001, 108:0.070, 109:1.063, 110:0.514, 111:0.436, 112:0.058, 113:0.007, 114:0.014, 115:0.188, 116:0.005	WSEDDYESPND	15.0	Basic-region
Q13094	DYESPN	0.140273524815211	127	132	6	127:0.098, 128:0.003, 129:0.060, 130:0.026, 131:0.005, 132:0.649	DYESPNEE
Q13094	DYEPPPS	0.1657986910530484	144	150	7	144:0.584, 145:0.004, 146:0.019, 147:0.055, 148:0.006, 149:0.106, 150:0.385	DYEPPPSND
O60885	PPPP	0.3938340056548053	765	768	4	765:0.621, 766:0.310, 767:0.296, 768:0.348	PPPPP	16.0	P-rich
Q9UPQ9	EEPSGWEEPSPQSISRKMDIDDGTSAWGDPNSYNYKNVNLWDKNSQ	0.1914911427866658	870	915	46	870:0.292, 871:0.140, 872:0.160, 873:0.695, 874:0.024, 875:0.014, 876:0.029, 877:0.042, 878:0.040, 879:0.060, 880:0.093, 881:0.054, 882:0.121, 883:0.059, 884:0.171, 885:0.018, 886:0.276, 887:0.131, 888:0.365, 889:0.097, 890:0.025, 891:0.082, 892:0.010, 893:0.008, 894:0.144, 895:0.043, 896:0.007, 897:0.008, 898:0.036, 899:0.023, 900:0.826, 901:0.339, 902:0.041, 903:0.403, 904:0.320, 905:0.126, 906…	acidic-patch-S/P/W/YN-rich	17.0	869-915
Q9UPQ9	DNGTSAWGEP	0.1737700060791125	946	955	10	946:0.113, 947:0.282, 948:0.029, 949:0.031, 950:0.373, 951:0.160, 952:0.009, 953:0.018, 954:0.538, 955:0.185	DNGTSAWGEPNESSPGWGEM
Q9UPQ9	TTGWGNT	0.2985534883263888	972	978	7	972:0.515, 973:0.397, 974:0.163, 975:0.009, 976:0.032, 977:0.238, 978:0.735	TTGWGNTPA
Q9UPQ9	MQDGWG	0.2596307807852006	993	998	6	993:0.662, 994:0.148, 995:0.630, 996:0.044, 997:0.011, 998:0.062	MQDGWGE
Q9UPQ9	TEGWE	0.2263436199517096	650	654	5	650:0.391, 651:0.052, 652:0.604, 653:0.047, 654:0.037	TEGWESA
Q9UPQ9	LLSRTDLDPRVLSNTGWGQTQIKQ	0.288790742190932	607	630	24	607:0.180, 608:0.772, 609:1.400, 610:0.062, 611:1.697, 612:0.024, 613:0.036, 614:0.027, 615:0.338, 616:0.038, 617:0.039, 618:0.034, 619:0.385, 620:0.020, 621:0.219, 622:0.008, 623:0.002, 624:0.005, 625:0.106, 626:0.294, 627:0.492, 628:0.249, 629:0.485, 630:0.020	LLDLDPRVLSNTGWGQTQIKQDTVWDIEEVP
Q9UPQ9	SWEEEE	0.3430730730133173	1011	1016	6	1011:0.516, 1012:0.127, 1013:0.318, 1014:0.357, 1015:0.230, 1016:0.510	SWEEEED
Q9UPQ9	GSQ	0.1525582848185765	1025	1027	3	1025:0.220, 1026:0.149, 1027:0.089	GSQG
P14907	FSFN	0.4224692195308771	198	201	4	198:0.569, 199:0.512, 200:0.389, 201:0.221		18.0	FG-rich repeats with N-rich inter-FG spacers
P14907	KPALSFG	0.3913671612603004	263	269	7	263:0.041, 264:0.261, 265:1.220, 266:0.275, 267:0.406, 268:0.084, 269:0.452
P14907	FSFG	0.4611928590930735	179	182	4	179:0.683, 180:0.556, 181:0.304, 182:0.302
P14907	KPSLSFG	0.4314731217367332	234	240	7	234:0.069, 235:0.125, 236:0.911, 237:0.298, 238:0.807, 239:0.118, 240:0.692
P14907	FSFGAKSDENKAGATSKPAFSFGAKPEEKKDDNSSKPAFSFGAKSNEDKQDGTAKPAFSFGAKPAEKNNNETSKPAFSFGAKSDEKKDGDASKPAFSFGAKPDENKASATSKPAFSFGAKPEEKKDDNSSKPAFSFGAKSNEDKQDGTAKPAFSFGAKPAEKNNNETSKPAFSFGAKSDEKKDGDASKPAFSFGAKSDEKKDSDSSKPAFSFGT	0.2092279591574773	284	497	214	284:0.487, 285:0.283, 286:0.108, 287:0.092, 288:0.707, 289:0.051, 290:0.459, 291:0.430, 292:0.289, 293:0.441, 294:0.069, 295:0.985, 296:0.307, 297:1.029, 298:0.377, 299:0.247, 300:0.122, 301:0.067, 302:0.142, 303:0.118, 304:0.060, 305:0.029, 306:0.049, 307:0.167, 308:0.016, 309:0.160, 310:0.240, 311:0.057, 312:0.025, 313:0.020, 314:0.131, 315:0.153, 316:0.336, 317:0.332, 318:0.093, 319:0.013, 320…	(FSFGAK(X)KPA)20
P17931	PGAYPGQAPPGAYPGQAPPGAYPG	0.4237841239739627	42	65	24	42:0.467, 43:0.303, 44:0.944, 45:0.261, 46:0.075, 47:0.147, 48:1.077, 49:0.825, 50:0.587, 51:0.255, 52:0.117, 53:0.549, 54:0.042, 55:0.062, 56:0.119, 57:1.059, 58:0.715, 59:0.626, 60:0.306, 61:0.190, 62:0.730, 63:0.069, 64:0.094, 65:0.552	(PGYPG(Q/A)APPGAY)3	19.0	Repeats of Y-P-G-X(3)-P-G-A
O75683	VVEKMQQRQDRRR	0.4036338389183672	314	326	13	314:0.250, 315:0.621, 316:0.186, 317:0.728, 318:0.079, 319:0.554, 320:1.103, 321:0.049, 322:0.005, 323:0.364, 324:0.817, 325:0.017, 326:0.473	VVEKMQRQDRRR	20.0	R-containing-motif
O75683	WEKRT	0.408	307	311	5	307:0.017, 308:0.137, 309:1.115, 310:0.095, 311:0.674	WEKRT
P46804	PGGYGPGQQGPGGYGPGQQGPSGPGSAAAAAAAAAAGPGGYGPGQQGPGGYGPGQQGPGRYGPGQQGPSGPGSAAAAAAGSGQQGPGGYGPRQQGPGGYGQGQQGPSGPGSAAAASAAASAESGQQGPGGYGPGQQGPGGYGPGQQGPGGYGPGQQGPSGPGSAAAAAAAASGPGQQGPGGYGPGQQGPGGYGPGQQGPSGPGSAAAAAAAASGPGQQGPGGYGPGQQGPGGYGPGQQGLSGPGSAAAAAAAGPGQQGPGGYGPGQQGPSGPGSAAAAAAAAAGPGGYGPGQQGPGGYGPGQQGPSGAGSAAAAAAAGPGQQGLGGYGPGQQGPGGYGPGQQGPGGYGPGSASAAAAAAGPGQQGPGGYGPGQQGPSGPGSASAAAAAAAAGPGGYGPG…	0.1284637805644117	1	476	476	1:0.363, 2:0.087, 3:0.046, 4:0.025, 5:0.040, 6:0.075, 7:0.053, 8:0.024, 9:0.026, 10:0.031, 11:0.072, 12:0.054, 13:0.037, 14:0.020, 15:0.145, 16:0.142, 17:0.043, 18:0.021, 19:0.026, 20:0.030, 21:0.094, 22:0.065, 23:0.042, 24:0.126, 25:0.042, 26:0.100, 27:0.118, 28:0.501, 29:0.154, 30:0.145, 31:0.228, 32:0.148, 33:0.116, 34:0.192, 35:0.474, 36:0.621, 37:0.038, 38:0.357, 39:0.064, 40:0.053, 41:0.044…	(XGGYGPGQ(X)-GPSGPGS)-(A_5-9))20	21.0	G/A/Y/P - core
P42763	DRGLFDFL	0.1442876274492909	27	34	8	27:0.160, 28:0.127, 29:0.032, 30:0.128, 31:0.080, 32:0.220, 33:0.098, 34:0.308	DRGLFDFLGKKKDETK	22.0	cation-pi
P42763	KLHRSDSSSSSS	0.2863134822628095	73	84	12	73:0.114, 74:0.349, 75:0.186, 76:0.383, 77:0.186, 78:1.273, 79:0.025, 80:0.080, 81:0.066, 82:0.084, 83:0.082, 84:0.608
P42763	MAEE	0.258266150175036	1	4	4	1:0.004, 2:0.464, 3:0.319, 4:0.246	MAEE
P42763	EKKGFMEKLKEKLPG	0.3198582937386691	114	128	15	114:0.187, 115:0.359, 116:0.094, 117:0.215, 118:0.982, 119:0.606, 120:0.410, 121:0.253, 122:0.371, 123:0.208, 124:0.240, 125:0.099, 126:0.440, 127:0.082, 128:0.252
P42763	EKKGILEKIKEKLPGYH	0.2327847009977753	156	172	17	156:0.038, 157:0.093, 158:0.094, 159:0.121, 160:0.925, 161:0.088, 162:0.766, 163:0.101, 164:0.211, 165:0.119, 166:0.211, 167:0.042, 168:0.226, 169:0.054, 170:0.052, 171:0.385, 172:0.433	EKKG(F/I)LEK(I/L)KEKLPG(Y)H(T/V)K
P48837	GLFGNKPA	0.417	76	83	8	76:0.474, 77:0.091, 78:0.034, 79:0.087, 80:1.423, 81:0.038, 82:0.097, 83:1.089	GLFGNKPA	23.0	FG/GLFG-repeat
P48837	TGLFG	0.247410709970003	102	106	5	102:0.373, 103:0.495, 104:0.267, 105:0.032, 106:0.069	TGLFGQ
P48837	FGFG	0.3745003171265223	39	42	4	39:0.161, 40:0.769, 41:0.360, 42:0.208
P48837	GLFGNKPT	0.47	120	127	8	120:0.362, 121:0.097, 122:0.065, 123:0.190, 124:1.434, 125:0.072, 126:0.373, 127:1.163	GLFGNKPT
P48837	GGLFG	0.2065817033713908	131	135	5	131:0.307, 132:0.412, 133:0.182, 134:0.060, 135:0.072
P48837	GGLFG	0.1680316605391892	146	150	5	146:0.440, 147:0.144, 148:0.068, 149:0.058, 150:0.131	GGLFG(N/S)K(V/P)
P48837	GGLFG	0.1591515674633984	174	178	5	174:0.288, 175:0.321, 176:0.088, 177:0.040, 178:0.059
P48837	GGLFG	0.1451480100216207	189	193	5	189:0.203, 190:0.279, 191:0.082, 192:0.042, 193:0.119
P48837	GLFG	0.1729037305944601	204	207	4	204:0.201, 205:0.122, 206:0.104, 207:0.265
P48837	GLFG	0.2703013044685423	220	223	4	220:0.628, 221:0.127, 222:0.088, 223:0.239
P48837	GFSFG	0.388	20	24	5	20:0.238, 21:0.103, 22:0.993, 23:0.378, 24:0.227	GFSFG
Q8SWR8	QQQQQQQQQQQ	0.4272090350569158	551	561	11	551:0.512, 552:0.435, 553:0.403, 554:0.380, 555:0.372, 556:0.379, 557:0.395, 558:0.416, 559:0.440, 560:0.478, 561:0.491	QQQQQQQQQQQQQQ	24.0	Q-rich
Q7KTV5	KAAASSSEDSSSEEE	0.4700502166808528	252	266	15	252:0.186, 253:0.270, 254:0.552, 255:1.594, 256:0.101, 257:0.063, 258:0.179, 259:0.711, 260:0.572, 261:0.053, 262:0.615, 263:0.253, 264:0.706, 265:0.482, 266:0.713
Q7KTV5	KPAAKS	0.4600574256151923	268	273	6	268:0.110, 269:0.163, 270:0.730, 271:1.125, 272:0.066, 273:0.566
Q7KTV5	PAKKGASSSDDSSSEDEAPKKAATLAK	0.4824714699054835	279	305	27	279:0.403, 280:0.592, 281:0.107, 282:0.279, 283:0.344, 284:1.470, 285:0.477, 286:0.048, 287:0.237, 288:0.615, 289:0.381, 290:0.040, 291:0.197, 292:0.043, 293:0.218, 294:0.567, 295:0.473, 296:0.632, 297:0.104, 298:0.151, 299:0.143, 300:1.211, 301:0.916, 302:1.107, 303:0.763, 304:0.729, 305:0.779
Q7KTV5	TKKADSSTEDSSSEDDAPKKVAPAKATPAKAIPAKKAASSDDSSSEEEAPKKAAPANATPARAPPAKKAASSDDSSSEEEAPKKAAPAKATPAKATPAKKAASSDDSSSEEEAPKKAAAPAKATPAKKAKSSSEDSDS	0.2504628011437968	313	450	138	313:0.425, 314:0.090, 315:0.115, 316:0.645, 317:1.289, 318:0.117, 319:0.132, 320:0.051, 321:0.766, 322:0.557, 323:0.041, 324:0.318, 325:0.070, 326:0.308, 327:0.566, 328:0.083, 329:0.518, 330:0.149, 331:0.119, 332:0.096, 333:0.292, 334:0.567, 335:0.350, 336:0.402, 337:0.078, 338:0.285, 339:0.451, 340:0.120, 341:0.245, 342:0.132, 343:0.249, 344:0.872, 345:0.173, 346:0.172, 347:0.031, 348:0.036, 349…	((APK(X)K(X)A)-(SSSE(X)DSSE))7
Q7KTV5	SSS	0.3450337102184961	527	529	3	527:0.188, 528:0.325, 529:0.522
Q7KTV5	PFRV	0.47	613	617	5	613:0.256, 614:0.184, 616:0.040, 617:0.401	PFRV
Q7KTV5	KAAPAKKA	0.4571444810927599	216	223	8	216:0.081, 217:0.917, 218:0.909, 219:0.374, 220:0.606, 221:0.057, 222:0.136, 223:0.577
Q7KTV5	SSSEESSSDEETKPAAKPV	0.4923567103596761	196	214	19	196:0.059, 197:0.039, 198:0.118, 199:0.582, 200:0.404, 201:0.272, 202:0.690, 203:0.152, 204:0.223, 205:0.228, 206:0.725, 207:1.952, 208:0.088, 209:0.545, 210:0.675, 211:0.811, 212:0.046, 213:1.061, 214:0.684
Q7KTV5	AKKA	0.3549599012957116	191	194	4	191:0.608, 192:0.050, 193:0.084, 194:0.678
Q7KTV5	SSSEDSSSEEEAPKKAAPVKAPPAKAAPAKKVESSSEDSSSEEEPAKPAVKA	0.4906197980699373	132	183	52	132:0.172, 133:0.057, 134:0.134, 135:0.579, 136:0.611, 137:0.036, 138:0.290, 139:0.081, 140:0.202, 141:0.680, 142:0.216, 143:0.650, 144:0.103, 145:0.133, 146:0.072, 147:0.636, 148:0.555, 149:0.472, 150:0.494, 151:0.056, 152:0.623, 153:0.807, 154:1.199, 155:0.624, 156:0.041, 157:0.663, 158:0.914, 159:0.435, 160:0.535, 161:0.032, 162:0.045, 163:0.399, 164:1.356, 165:0.069, 166:0.046, 167:0.115, 168…
Q7KTV5	STSEDSDSEE	0.4823230358122082	103	112	10	103:0.358, 104:0.167, 105:0.845, 106:0.829, 107:0.677, 108:0.060, 109:0.519, 110:0.125, 111:0.621, 112:0.622	STSDSDSEE
Q7KTV5	SSSEESDSDDEPAAKK	0.4865405942586097	225	240	16	225:0.099, 226:0.029, 227:0.076, 228:0.668, 229:0.361, 230:0.098, 231:0.394, 232:0.065, 233:0.876, 234:0.947, 235:0.695, 236:0.848, 237:0.913, 238:1.088, 239:0.562, 240:0.063
Q8CB77	RPTMSFESYL	0.2790580858841767	398	407	10	398:0.576, 399:0.146, 400:0.827, 401:0.130, 402:0.084, 403:0.016, 404:0.057, 405:0.403, 406:0.533, 407:0.018	RPTMSFESYLSYD
P08287	AKSPAKAKAVKPKAAKPKAAKPKA	0.3644994458268027	191	214	24	191:0.358, 192:0.232, 193:0.248, 194:0.563, 195:0.293, 196:0.140, 197:1.342, 198:0.361, 199:0.738, 200:0.550, 201:0.095, 202:0.605, 203:0.108, 204:0.270, 205:0.446, 206:0.119, 207:0.394, 208:0.199, 209:0.267, 210:0.413, 211:0.065, 212:0.078, 213:0.177, 214:0.690
Q01844	YGQ	0.3217980561247019	226	228	3	226:0.080, 227:0.641, 228:0.244	YGQQ
Q01844	GRGG	0.341661001915615	303	306	4	303:0.312, 304:0.247, 305:0.100, 306:0.708
P11994	QPGVGGRQPGMGGQPGVGGRQPGVGGRQPGFGNQPGVGGRQPGMGGQQPGMGGQPGVGGRQPGMGGRQPGFGNQPGVGGRQPGMGG	0.1762874122779556	323	408	86	323:0.137, 324:0.042, 325:0.053, 326:0.938, 327:0.042, 328:0.037, 329:0.182, 330:0.040, 331:0.017, 332:0.028, 333:0.304, 334:0.036, 335:0.286, 336:0.056, 337:0.047, 338:0.034, 339:0.753, 340:0.045, 341:0.046, 342:0.433, 343:0.036, 344:0.021, 345:0.046, 346:0.221, 347:0.053, 348:0.060, 349:0.373, 350:0.031, 351:0.036, 352:0.037, 353:0.453, 354:0.025, 355:0.132, 356:0.029, 357:0.016, 358:0.035, 359…	(QPG(X)G)11-(PNN)6-RFNRPRMLQEAD
P11994	QPGMGGRQPGFGNQPGMGGRQPGFGNQPGMGGRQPGWGNQPGVGGRQPGMGGQQPGWGNQPGVGGRQPGMGGQPGVGGRQPGFGNQPG	0.1926036389524859	219	306	88	219:0.653, 220:0.111, 221:0.078, 222:0.783, 223:0.070, 224:0.060, 225:0.434, 226:0.070, 227:0.048, 228:0.040, 229:0.433, 230:0.027, 231:0.151, 232:0.049, 233:0.022, 234:0.035, 235:0.836, 236:0.048, 237:0.040, 238:0.373, 239:0.032, 240:0.035, 241:0.034, 242:0.680, 243:0.025, 244:0.110, 245:0.034, 246:0.022, 247:0.032, 248:0.842, 249:0.046, 250:0.037, 251:0.594, 252:0.029, 253:0.042, 254:0.047, 255…	(QPGM(X))13-DNNQAWWTTTRL
O00571	PPH	0.2674561071749757	40	42	3	40:0.079, 41:0.101, 42:0.622	PPHLR
D0PV95	GG	0.4965020694997297	118	119	2	118:0.498, 119:0.495	GGGG
P04050	SPTYSPTSPAYSPTSPSYSPTSPSYSPTSPSYSPTSPSYSPTSPSYSPTSPSYSPTSPSYSPTSPSYSPTSPSYSPTSPSYSPTSPSYSPTSPSYSPTSPSYSPTSPSYSPTSPAYSPTSPSYSPTSPSYSPTSPSYSPTSPSYSPTSPNYSPTSPSYSPTSP	0.1688059968997979	1546	1708	163	1546:0.134, 1547:0.104, 1548:1.356, 1549:0.465, 1550:0.526, 1551:0.159, 1552:0.673, 1553:0.086, 1554:0.067, 1555:0.842, 1556:0.313, 1557:0.300, 1558:0.052, 1559:0.305, 1560:0.050, 1561:0.022, 1562:0.928, 1563:0.081, 1564:0.161, 1565:0.022, 1566:0.153, 1567:0.035, 1568:0.015, 1569:0.671, 1570:0.043, 1571:0.112, 1572:0.016, 1573:0.113, 1574:0.029, 1575:0.012, 1576:0.513, 1577:0.029, 1578:0.087, 157…	(SP(A/N/G)SPT)2-SPKQDEQKHNENENSR
Q8WV28	WSDDFDSDYENPDEHSDSEMYV	0.2467492927140143	64	85	22	64:0.030, 65:0.954, 66:0.137, 67:0.344, 68:0.102, 69:0.094, 70:0.348, 71:0.011, 72:0.003, 73:0.017, 74:0.168, 75:0.012, 76:0.862, 77:0.316, 78:0.536, 79:0.107, 80:0.147, 81:0.522, 82:0.049, 83:0.203, 84:0.007, 85:0.460	WSDDFDSDYENPDEHSDSEMYVMPAEENADDSYEPPPVE
P07305	GASGSFR	0.2193822978879311	88	94	7	88:0.022, 89:0.116, 90:0.343, 91:0.012, 92:0.310, 93:0.176, 94:0.557	GASGSFRLAK
1. Basu, Shaon and Mackowiak, Sebastian D. and Niskanen, Henri and Knezevic, Dora and Asimi, Vahid and Grosswendt, Stefanie and Geertsema, Hylkje and Ali, Salaheddine and Jerkovi{\'c}, Ivana and Ewers, Helge and Mundlos, Stefan and Meissner, Alexander and Ibrahim, Daniel M. and Hnisz, Denes, Unblending of {{Transcriptional Condensates}} in {{Human Repeat Expansion Disease, Cell, 2020
2. Franzmann, Titus M and Jahnel, Marcus and Pozniakovsky, Andrei and Mahamid, Julia and Holehouse, Alex S and N{\"u}ske, Elisabeth and Richter, Doris and Baumeister, Wolfgang and Grill, Stephan W and Pappu, Rohit V and Hyman, Anthony A and Alberti, Simon, Phase Separation of a Yeast Prion Protein Promotes Cellular Fitness, Science (New York, N.Y.), 2018
3. Boehning, Marc and {Dugast-Darzacq}, Claire and Rankovic, Marija and Hansen, Anders S and Yu, Taekyung and {Marie-Nelly}, Herve and McSwiggen, David T and Kokic, Goran and Dailey, Gina M and Cramer, Patrick and Darzacq, Xavier and Zweckstetter, Markus, RNA}} Polymerase {{II}} Clustering through Carboxy-Terminal Domain Phase Separation, Nature structural \& molecular biology, 2018
4. Odagaki, Sin-Ichi and Maekawa, Shohei and Hayashi, Fumio and Suzaki, Toshinobu and Morigaki, Kenichi, The Effects of Phospholipids and Fatty Acids on the Oligomer Formation of {{NAP-22, Neuroscience Letters, 2020
5. Kostylev, Mikhail A and Tuttle, Marcus D and Lee, Suho and Klein, Lauren E and Takahashi, Hideyuki and Cox, Timothy O and Gunther, Erik C and Zilm, Kurt W and Strittmatter, Stephen M, Liquid and {{Hydrogel Phases}} of {{PrP}}{{{\textsuperscript{C}}}} {{Linked}} to {{Conformation Shifts}} and {{Triggered}} by {{Alzheimer}}'s {{Amyloid-$\beta$ Oligomers, Molecular cell, 2018
6. Wei, Shao-Peng and Qian, Zhi-Gang and Hu, Chun-Fei and Pan, Fang and Chen, Meng-Ting and Lee, Sang Yup and Xia, Xiao-Xia, Formation and Functionalization of Membraneless Compartments in {{Escherichia}} Coli, Nature Chemical Biology, 2020
7. {Doron-Mandel}, Ella and Koppel, Indrek and Abraham, Ofri and Rishal, Ida and Smith, Terika P. and Buchanan, Courtney N. and Sahoo, Pabitra K. and Kadlec, Jan and {Oses-Prieto}, Juan A. and Kawaguchi, Riki and Alber, Stefanie and Zahavi, Eitan Erez and Di Matteo, Pierluigi and Di Pizio, Agostina and Song, Didi-Andreas and Okladnikov, Nataliya and Gordon, Dalia and {Ben-Dor}, Shifra and {Haffne…
8. {do Amaral}, Mariana J. and Araujo, Talita S. and D{\'i}az, Nuria C. and Accornero, Federica and Polycarpo, Carla R. and Cordeiro, Yraima and Cabral, Katia M. S. and Almeida, Marcius S., Phase {{Separation}} and {{Disorder-to-Order Transition}} of {{Human Brain Expressed X-Linked}} 3 ({{hBEX3}}) in the {{Presence}} of {{Small Fragments}} of {{tRNA, Journal of Molecular Biology, 2020
9. Tari, Manel and Manceau, Val{\'e}rie and {de Matha Salone}, Jean and Kobayashi, Asaki and Pastr{\'e}, David and Maucuer, Alexandre, U2AF}}{\textsuperscript{65}} Assemblies Drive Sequence-Specific Splice Site Recognition, EMBO reports, 2019
10. Hanazawa, Momoyo and Yonetani, Masafumi and Sugimoto, Asako, PGL}} Proteins Self Associate and Bind {{RNPs}} to Mediate Germ Granule Assembly in {{C}}. Elegans, Journal of Cell Biology, 2011
11. Gou, Lan-Tao and Lim, Do-Hwan and Ma, Wubin and Aubol, Brandon E. and Hao, Yajing and Wang, Xin and Zhao, Jun and Liang, Zhengyu and Shao, Changwei and Zhang, Xuan and Meng, Fan and Li, Hairi and Zhang, Xiaorong and Xu, Ruiming and Li, Dangsheng and Rosenfeld, Michael G. and Mellon, Pamela L. and Adams, Joseph A. and Liu, Mo-Fang and Fu, Xiang-Dong, Initiation of {{Parental Genome Reprogrammi…
12. Banjade, Sudeep and Wu, Qiong and Mittal, Anuradha and Peeples, William B and Pappu, Rohit V and Rosen, Michael K, Conserved Interdomain Linker Promotes Phase Separation of the Multivalent Adaptor Protein {{Nck, Proceedings of the National Academy of Sciences of the United States of America, 2015
13. Mackinder, Luke C. M. and Meyer, Moritz T. and {Mettler-Altmann}, Tabea and Chen, Vivian K. and Mitchell, Madeline C. and Caspari, Oliver and Freeman Rosenzweig, Elizabeth S. and Pallesen, Leif and Reeves, Gregory and Itakura, Alan and Roth, Robyn and Sommer, Frederik and Geimer, Stefan and M{\"u}hlhaus, Timo and Schroda, Michael and Goodenough, Ursula and Stitt, Mark and Griffiths, Howard an…
14. Turner, Abigail L. and Watson, Matthew and Wilkins, Oscar G. and Cato, Laura and Travers, Andrew and Thomas, Jean O. and Stott, Katherine, Highly Disordered Histone {{H1}}-{{DNA}} Model Complexes and Their Condensates, Proceedings of the National Academy of Sciences, 2018
15. Ditlev, Jonathon A and Vega, Anthony R and K{\"o}ster, Darius Vasco and Su, Xiaolei and Tani, Tomomi and Lakoduk, Ashley M and Vale, Ronald D and Mayor, Satyajit and Jaqaman, Khuloud and Rosen, Michael K, A Composition-Dependent Molecular Clutch between {{T}} Cell Signaling Condensates and Actin, eLife, 2019
16. Wang, Cong and Lu, Huasong and Liu, Xiangzhong and Gao, Xiang and Tian, Wenjing and Chen, Haifeng and Xue, Yuhua and Zhou, Qiang, A Natural Product Targets {{BRD4}} to Inhibit Phase Separation and Gene Transcription, iScience, 2021
17. {Sheu-Gruttadauria}, Jessica and MacRae, Ian J, Phase {{Transitions}} in the {{Assembly}} and {{Function}} of {{Human miRISC, Cell, 2018
18. Ader, Christian and Frey, Steffen and Maas, Werner and Schmidt, Hermann Broder and G{\"o}rlich, Dirk and Baldus, Marc, Amyloid-like Interactions within Nucleoporin {{FG}} Hydrogels, Proceedings of the National Academy of Sciences, 2010
19. Lin, Yu-Hao and Qiu, De-Chen and Chang, Wen-Han and Yeh, Yi-Qi and Jeng, U.-Ser and Liu, Fu-Tong and Huang, Jie-rong, The Intrinsically Disordered {{N-terminal}} Domain of Galectin-3 Dynamically Mediates Multisite Self-Association of the Protein through Fuzzy Interactions, Journal of Biological Chemistry, 2017
20. Mitrea, Diana M and Cika, Jaclyn A and Guy, Clifford S and Ban, David and Banerjee, Priya R and Stanley, Christopher B and Nourse, Amanda and Deniz, Ashok A and Kriwacki, Richard W, Nucleophosmin Integrates within the Nucleolus via Multi-Modal Interactions with Proteins Displaying {{R-rich}} Linear Motifs and {{rRNA, eLife, 2016
21. Malay, Ali D. and Suzuki, Takehiro and Katashima, Takuya and Kono, Nobuaki and Arakawa, Kazuharu and Numata, Keiji, Spider Silk Self-Assembly via Modular Liquid-Liquid Phase Separation and Nanofibrillation, Science Advances, 2020
22. Van Lindt, Joris and {Bratek-Skicki}, Anna and Nguyen, Phuong N. and Pakravan, Donya and {Dur{\'a}n-Armenta}, Luis F. and Tantos, Agnes and Pancsa, Rita and Van Den Bosch, Ludo and Maes, Dominique and Tompa, Peter, A Generic Approach to Study the Kinetics of Liquid--Liquid Phase Separation under near-Native Conditions, Communications Biology, 2021
23. Frey, Steffen and Richter, Ralf P. and G{\"o}rlich, Dirk, FG-Rich Repeats}} of {{Nuclear Pore Proteins Form}} a {{Three-Dimensional Meshwork}} with {{Hydrogel-Like Properties, Science, 2006
24. An, Lu and Harrison, Paul M., The Evolutionary Scope and Neurological Disease Linkage of Yeast-Prion-like Proteins in Humans, Biology Direct, 2016
