# Supplementary material for: Protein language model identifies disordered, conserved motifs implicated in phase separation
Source: eLife. 2025 Oct 20;14:RP105309. doi: 10.7554/eLife.105309 (PMC12537011; doi:10.7554/eLife.105309)
Supplement: Supplementary file 2. [file elife-105309-supp2.csv]

UniProt_ID	acc	organism	database_source	llps_roles	mlos	idrs	lcrs	llps_regions	pfam_domains
A0A0U1RRE5	A0A0U1RRE5	Homo sapiens	drllps,phasepdb	client	p-body	1-68	43-59
A2A288	A2A288	Homo sapiens	phasepdb	client	p-body	48-75,234-258,296-339,378-457	307-323,355-365,400-413,429-445		UBA_6 (x1),RNase_Zc3h12a (x1)
A5PKW4	A5PKW4	Homo sapiens	drllps	client	postsynaptic_density	25-98,113-230,246-402,430-536,976-1024	256-265,323-348,350-370,444-466,483-489,714-724,736-744,866-882,987-1004		Sec7 (x1),PH_9 (x1)
I0J062	I0J062	Homo sapiens	phasepdb	client	nucleolus	35-215	106-120,127-137,146-160,167-180,192-215
O00411	O00411	Homo sapiens	drllps	client	mitochondrial_rna_granule	18-55,95-115,731-750	75-90,211-228,239-250,360-367,511-524,732-744	1-1230_phasepdb	RPOL_N (x1),RNA_pol (x1)
O00445	O00445	Homo sapiens	drllps	client	postsynaptic_density	1-23	3-20,25-45,288-301,341-353		C2 (x2)
O14746	O14746	Homo sapiens	drllps,phasepdb	client,regulator	cajal_body,nucleolus,others,pml_nuclear_body,stress_granule	210-320	138-153,213-248,313-323,341-354,858-872		Telomerase_RBD (x1),RVT_1 (x1)
O14976	O14976	Homo sapiens	drllps,phasepdb	client	postsynaptic_density,stress_granule	709-729,749-788,801-860,913-1035,1047-1150	11-22,33-50,343-365,770-789,807-818,925-944,950-966,993-1009,1037-1055,1208-1222		Pkinase (x1),PTEN_C2 (x1)
O14979	O14979	Homo sapiens	drllps,llpsdb,phasepdb	client,driver	droplet,nucleolus,stress_granule	1-83,96-120,313-348,398-420	31-59,70-88,99-109,315-344,347-362,370-393	1-420_phasepdb	RRM_1 (x2)
O15054	O15054	Homo sapiens		client
O15173	O15173	Homo sapiens	drllps	client	nucleolus	1-33,202-223	14-68,70-87		Cyt-b5 (x1)
O15213	O15213	Homo sapiens	drllps,phasepdb	client	nucleolus	1-103,538-610	5-17,133-141,544-557		BING4CT (x1)
O15446	O15446	Homo sapiens	drllps,phasepdb	client	nucleolus	1-31,120-143,203-510	127-147,212-217,251-259,372-407,422-428,436-452,504-508		RNA_polI_A34 (x1)
O15524	O15524	Homo sapiens	drllps	client	centrosome/spindle_pole_body	1-53	14-50		SH2 (x1)
O43159	O43159	Homo sapiens	drllps,phasepdb	client	nucleolus,pml_nuclear_body	1-39,52-233	3-15,65-78,90-103,185-203		Methyltransf_8 (x1)
O43379	O43379	Homo sapiens	drllps,phasepdb	client,regulator	centrosome/spindle_pole_body,stress_granule	762-824,908-935,962-1055,1338-1377	227-238,295-304,796-810,840-851,901-920,1004-1020,1217-1228,1314-1327,1472-1494		WD40 (x3),ANAPC4_WD40 (x1)
O43561	O43561	Homo sapiens	drllps,llpsdb,phasepdb,phasepro	driver	droplet,lat_signalosome,receptor_cluster,tcr_signalosome	69-115,206-262	4-26,54-72,141-155,168-185,243-250	1-262_phasepdb,28-262_phasepro	LAT (x1)
O60269	O60269	Homo sapiens	drllps	client	pml_nuclear_body	1-94,118-172	14-34,332-349		GRIN_C (x1)
O60318	O60318	Homo sapiens	phasepdb	client	nuclear_pore_complex	1-67,212-247,266-432,511-557,998-1038	46-70,198-210,240-256,395-406,550-566,684-697,1010-1021,1024-1055,1064-1073,1099-1117,1134-1165,1450-1460,1479-1490,1494-1503,1855-1871,1953-1964		CID_GANP (x1),MCM3AP_GANP (x1),NupH_GANP (x1),SAC3_GANP (x1)
O60500	O60500	Homo sapiens	drllps,llpsdb,phasepdb,phasepro	driver	actin_cortical_patch,arp2/3_protein_complex,droplet,membrane_cluster,others,receptor_cluster	1025-1057,1099-1137	2-25,127-140,369-382,568-577,822-838,1049-1075	1-1241_phasepdb,1077-1241_phasepro	C2-set_2 (x5),I-set (x1),fn3 (x1)
O60826	O60826	Homo sapiens	drllps	client	postsynaptic_density	218-243	94-109,187-200,330-354,461-472,545-558		DUF812 (x1)
O60936	O60936	Homo sapiens	phasepdb	client	nucleolus	107-208	23-40,56-65,150-208		CARD (x1)
O75127	O75127	Homo sapiens	drllps	client	mitochondrial_rna_granule	49-93,393-414,672-700	5-14,80-87		PPR_long (x1),PPR_3 (x1)
O75154	O75154	Homo sapiens	drllps	client	centrosome/spindle_pole_body	1-204,645-664	2-39,53-68,80-98,363-377,534-596,608-642,660-687		RBD-FIP (x1)
O75420	O75420	Homo sapiens	drllps,phasepdb	client	stress_granule	105-423,621-640,696-724,825-879	15-30,113-129,203-210,253-279,325-356,358-378,406-417,532-541,554-574,594-619,687-730,734-760,774-785,788-800,822-841,857-874,880-892,960-977		GYF (x1)
O75593	O75593	Homo sapiens	drllps	client	p-body,stress_granule	1-29,151-215	156-164,295-308		Forkhead (x1)
O75607	O75607	Homo sapiens	drllps,phasepdb	client	nucleolus	141-178	2-10,145-164		Nucleoplasmin (x1)
O75616	O75616	Homo sapiens	drllps,phasepdb	client	mitochondrial_rna_granule,stress_granule	271-290	198-206		MMR_HSR1 (x1)
O75683	O75683	Homo sapiens	drllps,llpsdb,phasepdb	client,driver	droplet,nucleolus	20-106,125-230,299-334	45-68,84-97,140-186,286-306,317-351	1-182_phasepdb,299-326_phasepdb	SURF6 (x1)
O75880	O75880	Homo sapiens	drllps,phasepdb	client	stress_granule	63-91	113-126		SCO1-SenC (x1)
O76050	O76050	Homo sapiens	drllps	client	centrosome/spindle_pole_body	1-41,491-511	258-270,457-473		Neuralized (x2)
O94850	O94850	Homo sapiens		client
O94903	O94903	Homo sapiens	drllps,phasepdb	client	paraspeckle,postsynaptic_density	251-275			Ala_racemase_N (x1)
O95248	O95248	Homo sapiens	drllps,phasepdb	client	postsynaptic_density,stress_granule	91-123,1067-1116,1268-1318,1606-1631,1723-1757	95-113,875-892,911-929,1134-1144,1401-1423,1653-1665,1720-1740		Myotub-related (x1),DENN (x1),PH (x1),uDENN (x1),SBF2 (x1),GRAM (x1)
O95271	O95271	Homo sapiens	drllps,phasepdb	client	centrosome/spindle_pole_body,stress_granule	1-91,112-173	8-45,68-154,161-182,799-817,1003-1016,1171-1179		SAM_2 (x1),PARP (x1),Ank_2 (x4),Ank_3 (x1),Ank (x1)
O95402	O95402	Homo sapiens	drllps,phasepdb	client,regulator	cajal_body,nuclear_stress_body,stress_granule	99-330,348-402,431-461	260-269,375-395,488-500		Med26_M (x1),Med26 (x1),Med26_C (x1)
O95886	O95886	Homo sapiens	drllps	client	postsynaptic_density	1-20,52-95,136-169,182-291,400-429,537-581,741-790,908-940	66-87,144-160,202-245,262-271,276-286,340-356,541-552,599-617,685-694,749-769,799-819,902-921,938-954		GKAP (x1)
O96013	O96013	Homo sapiens	drllps,phasepdb	client	nucleolus,p-body,pml_nuclear_body,stress_granule	95-301	101-112,144-155,191-202,242-260,269-298		PBD (x1),Pkinase (x1)
P06401	P06401	Homo sapiens	phasepdb	driver	nuclear_body	1-157,195-241,331-351,415-452	121-132,151-156,216-270,328-350,389-398,411-457,467-479,494-521,637-656,710-718		Prog_receptor (x1),zf-C4 (x1),Hormone_recep (x1)
P07199	P07199	Homo sapiens	drllps,phasepdb	client	nucleolus,stress_granule	143-184,387-475,495-544	139-159,290-301,403-472,505-538		DDE_1 (x1),CENP-B_N (x1),CENP-B_dimeris (x1),HTH_Tnp_Tc5 (x1)
P09038	P09038	Homo sapiens	drllps	client	postsynaptic_density	1-133	2-12,33-58,61-132		FGF (x1)
P0C7X2	P0C7X2	Homo sapiens	drllps,phasepdb	client	nuclear_speckle	1-22,80-170,236-255	2-13,238-256		zf-C2H2 (x2),KRAB (x1)
P15976	P15976	Homo sapiens	drllps,phasepdb	client	paraspeckle	297-327	43-69,164-179,256-267,305-333,388-406		GATA (x2)
P17676	P17676	Homo sapiens	phasepdb	client	nuclear_speckle	46-67,79-116,157-178,218-271	9-20,37-61,84-111,159-170,190-202,217-238,303-330		bZIP_2 (x1)
P19404	P19404	Homo sapiens	drllps	client	nucleolus,postsynaptic_density	213-249	5-16
P25686	P25686	Homo sapiens	drllps	client	postsynaptic_density	70-90,218-324	39-55,133-166,245-257		DnaJ (x1)
P26651	P26651	Homo sapiens	phasepdb	client	p-body,pml_nuclear_body,stress_granule	13-66,78-102,175-245,273-292	28-49,71-85,88-102,188-230,286-296		zf-CCCH (x2)
P38936	P38936	Homo sapiens	drllps	client	centrosome/spindle_pole_body	76-164	81-96		CDI (x1)
P40337	P40337	Homo sapiens	llpsdb	driver		1-65	10-57		VHL_C (x1),VHL (x1)
P43358	P43358	Homo sapiens	drllps,phasepdb	client	stress_granule	1-102	28-39,83-97,307-315		MAGE (x1),MAGE_N (x1)
P43628	P43628	Homo sapiens	drllps	client	nuclear_speckle,p-body	220-239	223-241,243-266		ig (x2)
P49450	P49450	Homo sapiens	drllps,phasepdb	client	nucleolus	1-46	3-37,87-100		Histone (x1)
P50479	P50479	Homo sapiens	drllps,phasepdb	client	stress_granule	104-180	111-126,221-232		DUF4749 (x1),LIM (x1),PDZ (x1)
P60468	P60468	Homo sapiens	drllps	client	nucleolus	1-54	40-54,64-91		Sec61_beta (x1)
P81605	P81605	Homo sapiens	drllps,phasepdb	client	stress_granule	24-70	5-16,68-88		Dermcidin (x1)
P82914	P82914	Homo sapiens	drllps,phasepdb	client	nucleolus	225-257	218-240		Ribosomal_S15 (x1)
P82933	P82933	Homo sapiens	drllps,phasepdb	client	mitochondrial_rna_granule,stress_granule	374-396	200-213		Ribosomal_S9 (x1)
Q07021	Q07021	Homo sapiens	drllps,phasepdb	client	paraspeckle,postsynaptic_density	138-164	54-72		MAM33 (x1)
Q12796	Q12796	Homo sapiens	drllps,phasepdb	client	nucleolus,p-body	66-175,280-300	38-53,90-107,141-162,285-298
Q13487	Q13487	Homo sapiens	drllps	client	centrosome/spindle_pole_body,opt_domain	137-200,271-306	3-13,163-186,234-248,287-300		SNAPC2 (x1)
Q15599	Q15599	Homo sapiens	drllps	client	postsynaptic_density	107-144,240-337	57-67,306-317		PDZ (x2),EBP50_C (x1)
Q15814	Q15814	Homo sapiens	drllps	client	centrosome/spindle_pole_body	1-26,140-171	27-55,65-90,110-132		TBCC (x1),TBCC_N (x1)
Q15834	Q15834	Homo sapiens	drllps	client	centrosome/spindle_pole_body	148-202	22-40,53-80,88-97,120-140,149-175,179-190		CCDC85 (x1)
Q16740	Q16740	Homo sapiens	drllps,phasepdb	client	nucleolus,stress_granule	246-277	151-162,262-275		CLP_protease (x1)
Q2KHN1	Q2KHN1	Homo sapiens	drllps,phasepdb	client	nuclear_speckle	219-245	58-67,174-189,212-228
Q5JTD7	Q5JTD7	Homo sapiens	drllps	client	postsynaptic_density	257-296	100-120,256-268,286-297
Q6IN84	Q6IN84	Homo sapiens	drllps	client	mitochondrial_rna_granule	311-353	72-84		SpoU_methylase (x1),SpoU_sub_bind (x1)
Q6IQ19	Q6IQ19	Homo sapiens	drllps	client	centrosome/spindle_pole_body	50-201,231-255	53-84,86-124		CCSAP (x1)
Q6NSI3	Q6NSI3	Homo sapiens	drllps,phasepdb	client	paraspeckle	85-253,336-398	176-193,234-257,269-284,361-376		FAM53 (x1)
Q6NXT1	Q6NXT1	Homo sapiens	drllps,phasepdb	client	pml_nuclear_body	1-27	43-63,87-103
Q6P087	Q6P087	Homo sapiens	drllps	client	mitochondrial_rna_granule	33-58	308-320		PseudoU_synth_2 (x1)
Q6ZN17	Q6ZN17	Homo sapiens	drllps,phasepdb	client	nucleolus,p-body,stress_granule	1-26,98-126,169-250	2-24		zf-CCHC (x2),CSD (x1)
Q75WM6	Q75WM6	Homo sapiens	drllps,phasepdb	client	nucleolus	1-54,124-255	54-66,141-169,173-218,238-249
Q86U42	Q86U42	Homo sapiens	drllps,phasepdb	client,regulator	imp1_ribonucleoprotein_granule,nuclear_speckle,paraspeckle	1-115	1-25,29-44,49-112,119-149,287-299		RRM_1 (x1)
Q8IXJ6	Q8IXJ6	Homo sapiens	drllps,phasepdb	client	centrosome/spindle_pole_body,nucleolus,postsynaptic_density	1-34,351-389	18-37,297-307,361-377		SIR2 (x1)
Q8N0Y2	Q8N0Y2	Homo sapiens	drllps,phasepdb	client	nucleolus,paraspeckle	101-171,220-243,305-327	134-148,160-177,303-327		zf-C2H2 (x2),SCAN (x1)
Q8N5L8	Q8N5L8	Homo sapiens	drllps	client	nucleolus	1-22,129-163	13-23,39-50,143-162		Alba (x1)
Q8NDD1	Q8NDD1	Homo sapiens	drllps,phasepdb	client	nucleolus	1-28,40-82,94-119,134-160,222-266	16-27,49-60,64-79,211-234,239-254		DUF4602 (x1)
Q8TB68	Q8TB68	Homo sapiens	drllps	client	postsynaptic_density	63-148	8-27,34-62,64-79,86-136,212-231
Q8WTP8	Q8WTP8	Homo sapiens	drllps,phasepdb	client	nucleolus	85-105,281-325	27-39,52-67,69-80		RNase_T (x1)
Q92979	Q92979	Homo sapiens	drllps,phasepdb	client	nucleolus	1-34			EMG1 (x1)
Q96AG4	Q96AG4	Homo sapiens	drllps	client	postsynaptic_density	150-241	107-122,150-202,225-265		LRR_8 (x1)
Q96C57	Q96C57	Homo sapiens	drllps,phasepdb	client	nucleolus	1-79,126-262	9-24,136-157,183-209,236-244
Q96CX2	Q96CX2	Homo sapiens	drllps	client	postsynaptic_density,stress_granule	1-28,129-202	12-27,78-90,132-141		BTB_2 (x1)
Q96GD4	Q96GD4	Homo sapiens	drllps,phasepdb	client	droplet,nucleolus	1-22	204-215		Pkinase (x1)
Q96HS1	Q96HS1	Homo sapiens	drllps,phasepdb	client	stress_granule	32-59	6-20,33-56		His_Phos_1 (x1)
Q96K30	Q96K30	Homo sapiens	drllps	client	centrosome/spindle_pole_body	66-105,141-269			RITA (x1)
Q96MF4	Q96MF4	Homo sapiens	drllps,phasepdb	client	nucleolus	1-79,100-163	115-131,138-163
Q96RR4	Q96RR4	Homo sapiens	drllps,phasepdb	client	p-body,postsynaptic_density	1-33,78-112,128-149,205-225,496-588	21-30,124-144,206-222,464-472,534-552		Pkinase (x1)
Q96RU7	Q96RU7	Homo sapiens	drllps	regulator	pml_nuclear_body	1-54	39-56		Pkinase (x1)
Q96SQ7	Q96SQ7	Homo sapiens	phasepdb	client	nuclear_speckle	59-223	18-32,68-86,113-144,158-185		HLH (x1)
Q96TC7	Q96TC7	Homo sapiens	drllps	client	postsynaptic_density	168-231	4-30,100-116,135-148,186-201,215-236,301-317
Q99075	Q99075	Homo sapiens	drllps	client	centrosome/spindle_pole_body	33-56,82-104	92-105,160-184		EGF (x1)
Q9BQ52	Q9BQ52	Homo sapiens	drllps	client	pcg_body	16-51,188-231,798-826	199-222,776-791		Lactamase_B_2 (x1),Lactamase_B_4 (x1)
Q9BQE6	Q9BQE6	Homo sapiens	drllps,phasepdb	client	nucleolus	1-36,205-289	86-98,101-121		Lbh (x1)
Q9BQG0	Q9BQG0	Homo sapiens	drllps,phasepdb	client	nucleolus,smn_complex	1-22,698-753,1146-1292,1306-1328	582-594,598-607,648-660,723-751,770-784,846-865,1101-1121		DNA_pol_phi (x1)
Q9BRJ6	Q9BRJ6	Homo sapiens	drllps,phasepdb	client	nucleolus,stress_granule	1-83	14-21,30-46,61-84		WKF (x1)
Q9BRK4	Q9BRK4	Homo sapiens	drllps	client	centrosome/spindle_pole_body	1-59,92-131,150-201,214-323	6-25,35-53,99-105,186-200,241-253,267-297,312-319,333-353,355-375,377-428,470-487,489-533,574-593,621-654
Q9BRZ2	Q9BRZ2	Homo sapiens	drllps,phasepdb	client	p-body,stress_granule	371-484	118-133,194-205,227-250,277-299,302-311,348-359,376-389		zf-B_box (x1),zf-RING_UBOX (x1)
Q9BSJ6	Q9BSJ6	Homo sapiens	phasepdb	client	nucleolus	1-32,117-205	81-95,117-131		RCS1 (x1)
Q9BUH8	Q9BUH8	Homo sapiens	drllps	client	postsynaptic_density	499-593	36-77,190-208,265-278,288-307,313-324,350-366
Q9BUL9	Q9BUL9	Homo sapiens	drllps,phasepdb	client	nucleolus	1-28,144-199	9-27,110-120,153-169		Alba (x1)
Q9BUR4	Q9BUR4	Homo sapiens	drllps,phasepdb	client,regulator	cajal_body,others	1-142,526-548	15-31,42-55,490-503,533-546		WD40 (x2)
Q9BW11	Q9BW11	Homo sapiens	drllps,phasepdb	client	nucleolus,pml_nuclear_body	25-67,146-171	11-26,63-83,102-167		HLH (x1)
Q9BW19	Q9BW19	Homo sapiens	drllps	client	centrosome/spindle_pole_body	23-94,109-136,325-372	150-184,199-268,290-310,319-345		Kinesin (x1)
Q9BYB0	Q9BYB0	Homo sapiens	phasepdb	client,driver	postsynaptic_density	407-467,665-689,760-853,871-1021,1115-1460,1475-1525,1546-1584,1627-1664	196-207,438-463,633-647,673-685,814-844,858-870,905-932,994-1015,1077-1091,1101-1124,1256-1278,1324-1356,1370-1395,1409-1427,1444-1464,1552-1558,1589-1598,1626-1659		Ank_2 (x2),SAM_1 (x1),SH3_2 (x1),PDZ_6 (x1)
Q9BYD3	Q9BYD3	Homo sapiens	drllps	client	nucleolus	118-149			Ribosomal_L4 (x1)
Q9BYG4	Q9BYG4	Homo sapiens	drllps	client	centrosome/spindle_pole_body	356-376	103-122		PDZ (x1),PB1 (x1)
Q9C086	Q9C086	Homo sapiens	drllps,phasepdb	client	nucleolus	1-71,124-150,246-269,286-310	35-53,139-150,174-190,210-233,246-268,296-317,343-354		PAPA-1 (x1),zf-HIT (x1)
Q9C0C2	Q9C0C2	Homo sapiens	drllps,phasepdb	client	p-body,paraspeckle,stress_granule	1-151,184-450,484-603,657-880,897-1083,1240-1302,1362-1561,1575-1729	36-72,116-129,295-307,352-380,494-512,523-541,568-583,652-666,672-682,690-705,1172-1190,1207-1224,1472-1495,1623-1628,1693-1716		Tankyrase_bdg_C (x1)
Q9H093	Q9H093	Homo sapiens	drllps,phasepdb	client	nuclear_speckle,nucleolus	355-493,531-562	41-52,441-452,456-470,527-540,557-569		Pkinase (x1)
Q9H0B3	Q9H0B3	Homo sapiens	drllps,phasepdb	client	paraspeckle,stress_granule	33-78,283-324,476-496,786-820	357-373,553-569,595-604,1128-1142		IQ (x6)
Q9H171	Q9H171	Homo sapiens	drllps,phasepdb	client	stress_granule	68-107,277-299,339-429	343-362		z-alpha (x1)
Q9H228	Q9H228	Homo sapiens	drllps	client	centrosome/spindle_pole_body	328-398	73-88,117-131,151-173,192-213,227-242,245-273,333-347		7tm_1 (x1)
Q9H4B4	Q9H4B4	Homo sapiens	drllps	client	centrosome/spindle_pole_body	1-35,381-417	10-36,552-564,629-643		POLO_box (x2),Pkinase (x1)
Q9H4L4	Q9H4L4	Homo sapiens	drllps,phasepdb	client	nucleolus	1-125,161-181	7-41,44-55,72-93,125-135,152-160,189-201,208-220		Peptidase_C48 (x1)
Q9H6W3	Q9H6W3	Homo sapiens	drllps,phasepdb	client	nucleolus	1-35,54-80	9-22,72-92,127-144		Cupin_4 (x1)
Q9H773	Q9H773	Homo sapiens	drllps	client	stress_granule	1-27,147-170	56-70		MazG-like (x1)
Q9H8H2	Q9H8H2	Homo sapiens	drllps,phasepdb	client	nucleolus	1-196,762-784,804-851	25-43,47-57,66-85		DEAD (x1),Helicase_C (x1),DUF4217 (x1)
Q9H8L6	Q9H8L6	Homo sapiens	drllps	client	nucleolus	133-157,779-801	2-35,169-178,426-446,467-479,577-585,684-701,716-734		EMI (x1),C1q (x1)
Q9H9H5	Q9H9H5	Homo sapiens	drllps	client	postsynaptic_density	33-110	79-112
Q9HAU8	Q9HAU8	Homo sapiens	drllps,phasepdb	client	nucleolus	676-699	10-27,87-127,548-554,679-690		Peptidase_M1 (x1),Leuk-A4-hydro_C (x1)
Q9HAV7	Q9HAV7	Homo sapiens	drllps	client	nucleolus	29-56	7-27,56-88		GrpE (x1)
Q9HC36	Q9HC36	Homo sapiens	drllps	client	mitochondrial_rna_granule	49-88			SpoU_methylase (x1)
Q9NPB6	Q9NPB6	Homo sapiens	drllps	client	centrosome/spindle_pole_body	257-346	265-284		PDZ (x1),PB1 (x1)
Q9NRA0	Q9NRA0	Homo sapiens	drllps,phasepdb	client	centrosome/spindle_pole_body,p-body	1-28,400-509	34-51,122-142,176-186,296-313,423-438,460-482,515-529,637-651		DAGK_cat (x1)
Q9NRF2	Q9NRF2	Homo sapiens	drllps,phasepdb	client	paraspeckle	1-27,123-154,169-222,263-286,420-455,468-491,626-688,709-756	12-25,34-50,83-99,132-151,156-168,188-207,261-283,291-307,446-460,466-483,511-518,633-655,657-706		Phe_ZIP (x1),PH (x1),SH2 (x1)
Q9NRI5	Q9NRI5	Homo sapiens	drllps	client	centrosome/spindle_pole_body,stress_granule	1-24,179-205,221-257,278-323,716-739	2-17,27-43,69-81,189-201,293-309,311-322,366-386,455-500,543-563,604-639
Q9NSI2	Q9NSI2	Homo sapiens	drllps,phasepdb	client	nucleolus,stress_granule	1-42,155-187	22-41,130-136		SLX9 (x1)
Q9NSU2	Q9NSU2	Homo sapiens	phasepdb	driver	cgas-dna_complex	240-278	46-61,100-114,247-260,286-310	1-313_phasepdb
Q9NUD5	Q9NUD5	Homo sapiens	drllps,phasepdb	client	p-body,stress_granule	1-158	4-36,55-83,90-106,111-142		zf-CCHC (x1)
Q9NUT2	Q9NUT2	Homo sapiens	drllps	client	postsynaptic_density	712-735	11-25,145-169,284-300,359-371,718-725		ABC_membrane (x1),ABC_tran (x1)
Q9NX09	Q9NX09	Homo sapiens	drllps	client	pml_nuclear_body	1-71	9-32,46-62		RTP801_C (x1)
Q9NZN4	Q9NZN4	Homo sapiens	drllps,phasepdb	client	nucleolus,stress_granule	523-543	428-443		EHD_N (x1),DUF5600 (x1),EF-hand_4 (x1),Dynamin_N (x1)
Q9P1Z2	Q9P1Z2	Homo sapiens	drllps	client	postsynaptic_density	514-606	167-201,251-299,314-334,359-380,465-513,517-527,590-602		CALCOCO1 (x1),SKICH (x1),Zn-C2H2_12 (x1)
Q9P209	Q9P209	Homo sapiens	drllps	client	centrosome/spindle_pole_body	152-176,211-256,285-413	417-429,528-543
Q9P299	Q9P299	Homo sapiens	drllps	client	nucleolus	1-34	10-35		Clat_adaptor_s (x1)
Q9UBN7	Q9UBN7	Homo sapiens	drllps,phasepdb	client,driver	stress_granule	1-44,445-464,842-863,994-1047	2-28,51-58,451-467,798-813,1072-1083		Hist_deacetyl (x2),zf-UBP (x1)
Q9UFD9	Q9UFD9	Homo sapiens	drllps,phasepdb	client	pml_nuclear_body	1-22,215-240,295-364,697-811,1251-1273,1292-1329	23-77,81-105,111-125,260-273,317-339,427-438,527-547,563-602,659-679,776-790,1394-1404,1583-1593		SH3_2 (x2)
Q9UH99	Q9UH99	Homo sapiens	drllps,phasepdb	client	stress_granule	1-66	12-32,100-117,129-166,210-227,312-322,404-432,465-498		HTH_SUN2 (x1),Sad1_UNC (x1)
Q9UI10	Q9UI10	Homo sapiens	drllps,phasepdb	client	nucleolus,stress_granule	1-147	29-54,97-120		IF-2B (x1)
Q9UJ98	Q9UJ98	Homo sapiens	drllps	client	nucleolus	1-97,546-567,1063-1113,1177-1225	15-26,278-303,618-634,678-695,1090-1099,1177-1193		STAG (x1)
Q9UJT2	Q9UJT2	Homo sapiens	drllps	client	centrosome/spindle_pole_body	232-308,566-592	173-186,244-265,352-367,454-468,568-581		TSKS (x1)
Q9UJU6	Q9UJU6	Homo sapiens	drllps,phasepdb	client	nuclear_stress_body,postsynaptic_density	219-283	44-56,181-227,326-341		Cofilin_ADF (x1),SH3_9 (x1)
Q9UK22	Q9UK22	Homo sapiens	drllps	client	postsynaptic_density	1-41	12-70,95-106		FBA (x1),F-box-like (x1)
Q9UK80	Q9UK80	Homo sapiens	drllps	client	centrosome/spindle_pole_body	1-103	45-63,69-81,150-160		UCH (x1)
Q9ULW3	Q9ULW3	Homo sapiens	drllps,phasepdb	client	nucleolus	1-38,198-272	25-36,85-99
Q9UPV7	Q9UPV7	Homo sapiens	drllps	client	postsynaptic_density	28-99	52-63,242-254,269-290,294-305,347-356		Zf_RING (x1)
Q9UQB9	Q9UQB9	Homo sapiens	drllps	client	centrosome/spindle_pole_body	1-33			Pkinase (x1)
Q9Y3Q8	Q9Y3Q8	Homo sapiens	drllps	client	postsynaptic_density	1-86,103-237,376-395	24-50,113-123,300-319,334-361		TSC22 (x1)
Q9Y4Z0	Q9Y4Z0	Homo sapiens	drllps,phasepdb	client,regulator	p-body,splicesome	87-139	86-127		LSM (x1)
A4D1P6	A4D1P6	Homo sapiens	drllps	client	postsynaptic_density	265-393	192-220,262-289		WD40 (x1)
O00139	O00139	Homo sapiens	drllps,phasepdb	client	centrosome/spindle_pole_body,nucleolus,postsynaptic_density,stress_granule	66-139,165-186	68-82,160-186,614-626,674-694		Kinesin (x1)
O00257	O00257	Homo sapiens	drllps,phasepdb	client	nuclear_speckle,pcg_body	92-165,217-243,281-404,509-528	139-152,209-230,311-332,378-402,443-461,495-522		Chromo (x1),CBX7_C (x1)
O00408	O00408	Homo sapiens	drllps,phasepdb	client	p-body,pml_nuclear_body,postsynaptic_density	16-42,196-221	33-42,798-811		GAF_2 (x1),GAF (x1),PDEase_I (x1)
O00444	O00444	Homo sapiens	drllps,phasepdb	client,driver	centrosome,nucleolus,pericentriolar_matrix	323-458,497-538,808-828	288-303	581-808_phasepdb	Pkinase (x1),Plk4_PB1 (x1),Plk4_PB2 (x1)
O14490	O14490	Homo sapiens	drllps	client	postsynaptic_density	150-203,349-371,899-965	509-533,536-553,622-636,754-762,912-926,941-952		GKAP (x1)
O14594	O14594	Homo sapiens	drllps	client	postsynaptic_density	362-414,456-479,494-513,533-579,682-732,820-844,876-955,1275-1321	1-22,273-288,389-402,413-424,492-503,552-561,662-675,792-803,935-948,1275-1308		EGF (x1),Lectin_C (x1),Sushi (x1),Xlink (x2),V-set (x1)
O14920	O14920	Homo sapiens	drllps	client	centrosome/spindle_pole_body	667-706	256-267	1-419_phasepdb	Pkinase (x1),IKBKB_SDD (x1),IKKbetaNEMObind (x1)
O14965	O14965	Homo sapiens	drllps,phasepdb	client	centrosome/spindle_pole_body,droplet,nuclear_speckle,others	1-125			Pkinase (x1)
O15013	O15013	Homo sapiens	drllps	client	centrosome/spindle_pole_body	1-106,184-254,1226-1260,1277-1297	83-100,271-289,594-615,1250-1260,1279-1297,1317-1331		RhoGEF (x1)
O15047	O15047	Homo sapiens	phasepdb	client	nuclear_speckle	194-308,332-363,381-486,506-655,834-854,891-1251,1264-1293,1307-1417,1472-1499	209-226,278-295,315-359,426-455,457-473,592-627,635-654,698-721,767-781,838-857,919-930,962-992,1000-1015,1031-1069,1071-1101,1123-1166,1177-1194,1226-1261,1308-1326,1331-1351,1358-1419,1531-1545,1557-1572		RRM_1 (x1),N-SET (x1),SET (x1)
O15055	O15055	Homo sapiens	phasepdb	client	nucleolus	1-79,473-557,617-646,764-838,931-985,1018-1050,1077-1106,1231-1255	477-490,842-853,857-874,888-909,921-935,959-972,982-1020,1050-1083		Period_C (x1),PAS_3 (x1)
O15075	O15075	Homo sapiens	drllps	client	postsynaptic_density	287-378,697-740	297-313,323-340,720-731		DCX (x2),Pkinase (x1)
O15226	O15226	Homo sapiens	drllps,phasepdb	client	nucleolus,p-body,stress_granule	27-87,132-163,414-437	142-165		G-patch (x1),R3H (x1)
O15240	O15240	Homo sapiens	drllps	client	postsynaptic_density	22-201,218-257,342-600	22-34,93-118,127-144,148-166,176-194,215-228,305-399,406-417,431-448,474-484,486-500,506-516,579-604
O15350	O15350	Homo sapiens	drllps	client	pml_nuclear_body	78-104,314-345	366-380,467-479		P53 (x1),P53_tetramer (x1),SAM_2 (x1)
O15371	O15371	Homo sapiens	drllps,phasepdb	client,regulator	stress_granule	523-548	527-548		eIF-3_zeta (x1)
O43166	O43166	Homo sapiens	phasepdb	client	stress_granule	1-170,277-297,380-401,1067-1128,1144-1207,1268-1306,1327-1366,1379-1475,1505-1536	92-129,362-377,430-449,1144-1161,1276-1300,1336-1349,1450-1472,1564-1576,1620-1632,1661-1672,1741-1789		SPAR_C (x1),Rap_GAP (x1)
O43236	O43236	Homo sapiens	drllps	client	postsynaptic_density	1-115,428-448	95-108,356-363,453-473		Septin (x1)
O43295	O43295	Homo sapiens	drllps	client	postsynaptic_density	205-225,471-493,809-847,861-911,926-950,995-1099	35-51,172-190,359-379,484-495,961-981,1025-1038,1053-1064,1068-1074		FCH (x1),RhoGAP (x1),SH3_1 (x1)
O43426	O43426	Homo sapiens	drllps	client	postsynaptic_density	1029-1322,1341-1360,1370-1463,1535-1573	1025-1054,1099-1137,1177-1190,1276-1304,1534-1556		Exo_endo_phos (x1),Syja_N (x1),DUF1866 (x1)
O43474	O43474	Homo sapiens	drllps,phasepdb	client	paraspeckle	22-45	77-85,116-149,157-174,214-224,331-346		zf-C2H2 (x3)
O43602	O43602	Homo sapiens	drllps	client	centrosome/spindle_pole_body,postsynaptic_density	11-31,275-365	348-364		DCX (x2)
O43660	O43660	Homo sapiens	drllps,phasepdb	client,driver,regulator	nuclear_speckle,nucleolus,splicesome,stress_granule	135-160		1-514_phasepdb	WD40 (x5)
O43709	O43709	Homo sapiens	drllps,phasepdb	client	nucleolus,stress_granule	255-281			WBS_methylT (x1),Methyltransf_11 (x1)
O43781	O43781	Homo sapiens	drllps,phasepdb,phasepro	client,driver,regulator	centrosome,cytoplasmic_stress_granule,liquid-like_dyrk3_speckles,nuclear_speckle,spindle_apparatus,stress_granule	1-27,97-137	13-22,460-481	1-188_phasepro	Pkinase (x1)
O43865	O43865	Homo sapiens	drllps	client	postsynaptic_density	53-103	61-87,186-199		AdoHcyase (x1),AdoHcyase_NAD (x1)
O60237	O60237	Homo sapiens	drllps	regulator	p-body,stress_granule	1-50,342-517,556-579,606-864,918-948	174-194,346-379,411-421,461-478,634-647,730-742,760-771,789-806,853-871,886-920,932-969		Ank_2 (x2),PRKG1_interact (x1)
O60260	O60260	Homo sapiens	drllps	client	centrosome/spindle_pole_body	77-99	395-406		zf-RING_12 (x1),zf-RING_14 (x1),ubiquitin (x1),IBR (x1)
O60331	O60331	Homo sapiens	drllps,phasepdb	client	nuclear_speckle,p-body,pml_nuclear_body,postsynaptic_density	45-67,526-578,593-642	19-39,69-78,260-271,446-457,519-535		PIP5K (x1)
O60333	O60333	Homo sapiens	drllps,phasepdb	client	p-body,postsynaptic_density,stress_granule	431-450,1550-1570,1617-1660	293-300,390-400,432-456,675-702,724-737,798-808,924-943,1212-1225,1490-1507,1521-1553,1620-1634		Kinesin (x1),DUF3694 (x1),PH (x1),Kinesin_assoc (x1),FHA (x1),KIF1B (x1)
O60479	O60479	Homo sapiens	phasepdb	client	paraspeckle	20-39,195-287	9-21,231-244		Homeodomain (x1),DLL_N (x1)
O60504	O60504	Homo sapiens	drllps	client	stress_granule	46-111,166-215,249-268,295-324,337-383,519-611	272-286,298-327,375-386,535-553		Sorb (x1),SH3_9 (x2),SH3_1 (x1)
O60563	O60563	Homo sapiens	drllps,llpsdb,phasepdb,phasepro	driver	droplet,nuclear_speckle	360-385,487-650,688-726	308-321,393-417,509-531,560-570,593-609,708-725	462-654_phasepro	Cyclin_N (x1)
O60658	O60658	Homo sapiens	drllps	client	postsynaptic_density	16-46,341-360	18-31,122-132		PAS (x1),PDEase_I (x1)
O60729	O60729	Homo sapiens	drllps,phasepdb	client	centrosome/spindle_pole_body,p-body	1-45,459-498	15-26,36-47,472-494		DSPn (x1)
O60927	O60927	Homo sapiens	drllps,phasepdb	client	centrosome/spindle_pole_body,pml_nuclear_body	1-25,70-126	10-22,72-83,105-125		PPI_Ypi1 (x1)
O60930	O60930	Homo sapiens	drllps	client	stress_granule	101-127			RNase_H (x1),Cauli_VI (x1)
O75145	O75145	Homo sapiens	drllps,phasepdb	client	nucleolus,postsynaptic_density	1-24,202-233,525-583,624-819,1157-1194	36-48,53-73,88-110,174-194,233-248,263-318,326-346,354-371,385-423,473-500,603-637,651-672,707-719,759-767,903-917,1014-1034,1156-1169		SAM_2 (x1),SAM_1 (x2)
O75175	O75175	Homo sapiens	drllps,phasepdb	client	p-body,stress_granule	240-534	41-61,155-164,257-274,316-338,344-362,368-380,395-421,441-467,472-511,572-589,642-656,682-694		Not3 (x1),NOT2_3_5 (x1)
O75179	O75179	Homo sapiens	drllps,phasepdb	client	p-body,stress_granule	1-143,1479-1500,1517-1717,1906-1995,2011-2192,2273-2332,2381-2423	4-53,60-73,84-134,528-541,808-835,848-887,894-912,951-975,990-1001,1048-1064,1459-1505,1531-1550,1601-1615,1620-1639,1723-1732,1810-1831,1838-1854,1950-1994,2000-2028,2039-2056,2095-2106,2191-2206,2353-2365,2382-2411		Ank_2 (x9),KH_1 (x1),Ank (x2)
O75334	O75334	Homo sapiens	drllps,phasepdb	client,driver	postsynaptic_density,presynaptic_active_zone_condensate	1-29,231-265,438-463,709-738,790-834	16-29,39-52,103-130,191-229,270-304,319-353,361-402,420-454,505-535,576-587,616-631,650-684,702-725,798-813,965-977,1081-1101	24-542_phasepdb	SAM_1 (x2),SAM_2 (x1)
O75410	O75410	Homo sapiens	drllps	client	centrosome/spindle_pole_body,postsynaptic_density	23-140,215-457,493-526	24-43,223-241,734-754,766-800		TACC_C (x1)
O75604	O75604	Homo sapiens	drllps	client	centrosome/spindle_pole_body	71-107,237-264	103-112,207-221,245-255,473-488		UCH (x1)
O75899	O75899	Homo sapiens	drllps	client	postsynaptic_density	763-790	8-64,477-502,583-601,788-808		7tm_3 (x1),ANF_receptor (x1),GBR2_CC (x1)
O75925	O75925	Homo sapiens	phasepdb	client	nuclear_speckle,pml_nuclear_body	465-511,599-632	103-116,465-474,562-567,597-626		PINIT (x1),zf-MIZ (x1)
O75928	O75928	Homo sapiens	drllps,llpsdb,phasepdb	client,driver	droplet,pml_nuclear_body	579-621	102-123,135-144,475-483,509-522,571-610	466-488_phasepdb	PINIT (x1),zf-MIZ (x1)
O94818	O94818	Homo sapiens	phasepdb	client	nucleolus	210-312,343-403,503-535,573-603	212-228,382-393,560-569,588-597
O94875	O94875	Homo sapiens	drllps,phasepdb	client	nuclear_stress_body,postsynaptic_density	30-57,134-311,807-866	167-179,287-304,383-394,627-653,782-792,922-937		SH3_9 (x1),Sorb (x1),SH3_1 (x2)
O94910	O94910	Homo sapiens	drllps	client	postsynaptic_density	400-434,1248-1273,1294-1328,1360-1429,1451-1474	405-441,579-591,748-759,858-879,1002-1026,1048-1072,1209-1223,1257-1272,1302-1328,1334-1346,1400-1421,1450-1466		Latrophilin (x1),OLF (x1),HRM (x1),Gal_Lectin (x1),GAIN (x1),GPS (x1),7tm_2 (x1)
O94986	O94986	Homo sapiens	drllps,phasepdb	client,driver	centrosome,centrosome/spindle_pole_body,pericentriolar_matrix	1-27,39-79,108-139,587-611,1120-1142	15-29,121-136,238-272,301-328,388-408,443-457,467-487,621-651,705-725,749-772,924-944,1003-1018,1218-1238,1354-1364	1205-1295_phasepdb
O95182	O95182	Homo sapiens	drllps	client	postsynaptic_density	32-51			CI-B14_5a (x1)
O95429	O95429	Homo sapiens	drllps	client	stress_granule	1-101,113-136,166-333,347-378	8-47,64-77,131-160,256-266,274-308,411-423		BAG (x1)
O95602	O95602	Homo sapiens	drllps,phasepdb	client	cajal_body,nucleolus	1365-1498	1187-1198,1272-1283,1388-1398,1402-1415,1419-1444,1563-1576		RNA_pol_Rpb1_1 (x1),RNA_pol_Rpb1_2 (x1),RNA_pol_Rpb1_3 (x1),RNA_pol_Rpb1_4 (x1),RNA_pol_Rpb1_5 (x1)
O95817	O95817	Homo sapiens	drllps,phasepdb	client,regulator	postsynaptic_density,stress_granule	1-92,123-200,248-421,532-575	126-130,155-164,170-198,346-417,528-542,547-559		WW (x1),BAG (x1)
O95819	O95819	Homo sapiens	drllps,phasepdb	client	stress_granule	306-349,420-462,517-811	54-75,254-265,318-342,359-466,471-495,506-519,525-544,642-656,675-701,762-782,842-855,870-880		Pkinase (x1),CNH (x1)
O95835	O95835	Homo sapiens	drllps,phasepdb	client	centrosome/spindle_pole_body,stress_granule	1-71,149-276,294-321,365-405,432-484,515-631,1104-1130	228-267,301-314,434-447,483-494,555-560,1104-1116	1-1130_phasepdb	UBA (x1),Pkinase (x1)
O95900	O95900	Homo sapiens	drllps	client	mitochondrial_rna_granule	296-331			TruB_N (x1)
O96020	O96020	Homo sapiens	drllps	client	centrosome/spindle_pole_body	1-44	12-26		Cyclin_N (x1),Cyclin_C (x1)
P00451	P00451	Homo sapiens	drllps	client	nucleolus	906-928,941-961	8-18,1018-1032,1209-1226,1291-1301		Cu-oxidase_2 (x1),F5_F8_type_C (x2),Cu-oxidase (x1),Cu-oxidase_3 (x2)
P00519	P00519	Homo sapiens	drllps,llpsdb,phasepdb	driver	droplet,pml_nuclear_body	518-996	5-23,249-260,605-616,629-639,701-710,896-915,977-993	606-618_phasepdb,782-1019_phasepdb	F_actin_bind (x1),SH2 (x1),PK_Tyr_Ser-Thr (x1),SH3_1 (x1)
P02675	P02675	Homo sapiens	drllps	client	postsynaptic_density	44-75	18-23,195-215		Fibrinogen_C (x1),Fib_alpha (x1)
P02679	P02679	Homo sapiens	drllps	client	postsynaptic_density	424-453	140-160,304-324		Fibrinogen_C (x1),Fib_alpha (x1)
P02686	P02686	Homo sapiens	drllps	client	postsynaptic_density	1-147,180-249		1-304_phasepdb	Myelin_MBP (x1)
P03372	P03372	Homo sapiens	drllps,llpsdb,phasepdb,phasepro	driver,regulator	droplet,enhanceosome,enhancer_condensate,nuclear_body,robustly_e2-activated_enhancers_(megatrans)_enhancers	146-174,259-286,553-573	58-70,102-119,249-264,495-511	1-595_phasepdb,79-174_phasepro	zf-C4 (x1),Hormone_recep (x1),Oest_recep (x1),ESR1_C (x1)
P04150	P04150	Homo sapiens	drllps,phasepdb	client,driver	pml_nuclear_body,stress_granule	1-23,130-183,394-415	39-56,141-150,394-418		GCR (x1),zf-C4 (x1),Hormone_recep (x1)
P04637	P04637	Homo sapiens	drllps,llpsdb,phasepdb	client,driver	centrosome/spindle_pole_body,droplet,nucleolus,paraspeckle,pml_nuclear_body	50-96,282-325,351-393	63-89	1-393_phasepdb	P53 (x1),P53_tetramer (x1),TAD2 (x1),P53_TAD (x1)
P06241	P06241	Homo sapiens	drllps,llpsdb,phasepdb	driver	centrosome/spindle_pole_body,droplet,nucleolus,postsynaptic_density,stress_granule	14-35	73-86		SH2 (x1),PK_Tyr_Ser-Thr (x1),SH3_1 (x1)
P07333	P07333	Homo sapiens	drllps	client	nucleolus	918-950	513-541,928-949		ig (x1),PK_Tyr_Ser-Thr (x1)
P08631	P08631	Homo sapiens	drllps,phasepdb	client	postsynaptic_density,stress_granule	1-20			SH2 (x1),PK_Tyr_Ser-Thr (x1),SH3_1 (x1)
P09619	P09619	Homo sapiens	drllps	client	nucleolus	1019-1106	8-33,85-96,133-147,528-558,954-965,1063-1090		I-set (x1),ig (x1),PK_Tyr_Ser-Thr (x1)
P10242	P10242	Homo sapiens	drllps	client	pml_nuclear_body	336-368	224-239,290-302		Myb_DNA-binding (x3),LMSTEN (x1),Cmyb_C (x1)
P10276	P10276	Homo sapiens	drllps,llpsdb	driver	droplet,pml_nuclear_body	52-77,419-462	19-30,65-80,425-462		Hormone_recep (x1),zf-C4 (x1)
P10636	P10636	Homo sapiens	llpsdb,phasepro	driver	condensed_compartments_of_microtubule_bundling,cytoplasmic_microtubule	1-573,715-734	216-226,323-340,380-403,442-453,489-540	244-368_phasepro	Tubulin-binding (x4)
P10645	P10645	Homo sapiens		driver
P11308	P11308	Homo sapiens	phasepdb	client	imp1_ribonucleoprotein_granule	34-56,72-92,242-293	317-328		SAM_PNT (x1),Ets (x1)
P11801	P11801	Homo sapiens	drllps	client	centrosome/spindle_pole_body	56-80,378-407	385-417		Pkinase (x1)
P12259	P12259	Homo sapiens	drllps	client	nucleolus	822-842,894-927,982-1001,1029-1048,1097-1157,1341-1367	1028-1040,1139-1155,1234-1256,1467-1477,2110-2122,2125-2138		LSPR (x21),Cu-oxidase_3 (x2),F5_F8_type_C (x2)
P12931	P12931	Homo sapiens	drllps	client	postsynaptic_density	1-53	52-59	967-1362_phasepdb	SH2 (x1),PK_Tyr_Ser-Thr (x1),SH3_1 (x1)
P17568	P17568	Homo sapiens	drllps	client	postsynaptic_density	113-137	99-124		NDUF_B7 (x1)
P20290	P20290	Homo sapiens	drllps	client	nucleolus	1-42,170-206	13-25,184-195		NAC (x1)
P30519	P30519	Homo sapiens	drllps,phasepdb	client	postsynaptic_density,stress_granule	1-29	294-316		Heme_oxygenase (x1)
P32322	P32322	Homo sapiens	drllps,phasepdb	client	stress_granule	294-319			P5CR_dimer (x1),F420_oxidored (x1)
P35453	P35453	Homo sapiens	phasepdb	driver	transcriptional_condensate	1-28,78-115	14-38,55-73,85-124	1-118_phasepdb	Homeodomain (x1),HoxA13_N (x1)
P41220	P41220	Homo sapiens	phasepdb	client	nucleolus	14-33,49-68	53-67		RGS (x1)
P47914	P47914	Homo sapiens	drllps,phasepdb	client	nucleolus	1-32,117-159	76-89,121-149		Ribosomal_L29e (x1)
P49715	P49715	Homo sapiens	phasepdb	client	nucleolus	1-55,178-201,217-291	29-54,91-137,183-205,222-259,265-277,314-341		bZIP_2 (x1)
P50222	P50222	Homo sapiens	phasepdb	client	nuclear_speckle	63-192	63-87,112-137,161-174,290-301		Homeodomain (x1)
P50750	P50750	Homo sapiens	drllps,llpsdb,phasepdb	client,driver,regulator	droplet,nuclear_speckle,nucleolus,stress_granule	343-372			Pkinase (x1)
P53990	P53990	Homo sapiens	drllps	client	centrosome/spindle_pole_body,postsynaptic_density	294-352	10-32,207-216,229-237,335-345		Ist1 (x1)
P57052	P57052	Homo sapiens	phasepdb	client	nuclear_speckle	184-281	253-261,271-280		RRM_1 (x1)
P61247	P61247	Homo sapiens	drllps,phasepdb	client	imp1_ribonucleoprotein_granule,nuclear_body,nucleolus,stress_granule	232-264	11-20		Ribosomal_S3Ae (x1)
P78317	P78317	Homo sapiens	drllps,phasepdb	client,regulator	nucleolus,pml_nuclear_body,stress_granule	1-29	73-82,92-106
Q01860	Q01860	Homo sapiens	llpsdb,phasepdb	driver	mediator_condensate,transcriptional_condensate	1-52,88-114	13-28,40-54,77-90	1-360_phasepdb	Pou (x1),Homeodomain (x1)
Q02750	Q02750	Homo sapiens	drllps	client	centrosome/spindle_pole_body,nucleolus,postsynaptic_density	1-27	23-51,286-296		Pkinase (x1)
Q05066	Q05066	Homo sapiens	phasepdb	client	nuclear_speckle	175-204			HMG_box (x1)
Q05952	Q05952	Homo sapiens	drllps,phasepdb	client	nucleolus	1-138	34-57,61-72,104-121		TP2 (x1)
Q07352	Q07352	Homo sapiens	phasepdb,phasepro	client,driver	cytoplasmic_ribonucleoprotein_granule,p-body,tis_granule	93-113,273-338	80-92,201-218,222-231,290-318	1-338_phasepro	Tis11B_N (x1),zf-CCCH (x2)
Q12972	Q12972	Homo sapiens	drllps,phasepdb	client	nuclear_speckle,splicesome,stress_granule	316-351	35-49,144-164,239-251		FHA (x1)
Q14201	Q14201	Homo sapiens	drllps,phasepdb	client	p-body,stress_granule	138-162	144-158		BTG (x1)
Q14493	Q14493	Homo sapiens	drllps,phasepdb	client	nucleolus,stress_granule	1-132,215-241	31-41,43-58,105-122,216-228		SLBP_RNA_bind (x1)
Q15007	Q15007	Homo sapiens	phasepdb	client	nuclear_speckle	240-396	57-69,121-148,222-257,278-291,304-327	1-396_phasepdb	Wtap (x1)
Q15435	Q15435	Homo sapiens	drllps,phasepdb	client	nucleolus,postsynaptic_density	1-64	23-38,52-64
Q16533	Q16533	Homo sapiens	drllps,phasepdb	client	nucleolus,opt_domain	224-257,275-368	288-296,347-352		SNAPC1 (x1)
Q16559	Q16559	Homo sapiens	drllps,phasepdb	client	nucleolus	89-108			HLH (x1)
Q16667	Q16667	Homo sapiens	drllps	client	centrosome/spindle_pole_body	1-20	201-212		CDKN3 (x1)
Q3B726	Q3B726	Homo sapiens	drllps,phasepdb	client	nucleolus	209-338	222-235,272-283,307-314		RPA43_OB (x1)
Q53TN4	Q53TN4	Homo sapiens	drllps	client	postsynaptic_density	229-268	9-34,85-104,198-222		Cytochrom_B561 (x1)
Q5HYI7	Q5HYI7	Homo sapiens	drllps	client	nucleolus	278-312	287-299		GST_C_6 (x1),Tom37 (x1)
Q5JQF8	Q5JQF8	Homo sapiens	drllps	client	stress_granule	170-200			RRM_1 (x2)
Q5T280	Q5T280	Homo sapiens	drllps,phasepdb	client	nucleolus	1-33,49-71	23-67		Methyltrn_RNA_3 (x1)
Q6IAA8	Q6IAA8	Homo sapiens	drllps	client	postsynaptic_density	1-43			LAMTOR (x1)
Q6MZQ0	Q6MZQ0	Homo sapiens	drllps	client	p-body,stress_granule	327-368	18-30,39-52,164-178		HbrB (x1)
Q6ZUT1	Q6ZUT1	Homo sapiens	drllps,phasepdb	client	nucleolus	47-67,122-292	141-175,197-216,228-261
Q7Z4B0	Q7Z4B0	Homo sapiens	phasepdb	client	nucleolus	84-112	12-31
Q86SE8	Q86SE8	Homo sapiens	drllps,phasepdb	client	nucleolus	119-214	128-152,177-187,199-209		Nucleoplasmin (x1)
Q86WV6	Q86WV6	Homo sapiens	phasepdb	driver	sting_phase-separator	341-370	47-67,98-109	1-379_phasepdb	TMEM173 (x1)
Q86WX3	Q86WX3	Homo sapiens	drllps,phasepdb	client	nucleolus	13-58	2-18		AROS (x1)
Q8IV48	Q8IV48	Homo sapiens	phasepdb	client	nucleolus	1-48	20-37,102-115		RNase_T (x1),SAP (x1)
Q8IWS0	Q8IWS0	Homo sapiens	drllps,phasepdb	client	nucleolus	139-211,330-365	153-169,192-210,333-343,354-362
Q8IYM1	Q8IYM1	Homo sapiens	drllps	client	centrosome/spindle_pole_body	1-25	3-24,132-147		Septin (x1)
Q8IZU0	Q8IZU0	Homo sapiens	drllps,phasepdb	client	nucleolus	1-93	17-30,87-97,110-138,148-159		Cor1 (x1)
Q8IZU3	Q8IZU3	Homo sapiens	drllps,phasepdb	client	stress_granule	1-40	3-16,172-192		Cor1 (x1)
Q8N490	Q8N490	Homo sapiens	drllps	client	postsynaptic_density	32-58	43-61,272-287,355-365		Lactamase_B (x1),HAGH_C (x1)
Q8NBZ0	Q8NBZ0	Homo sapiens	drllps,phasepdb	client	nucleolus,pml_nuclear_body	63-236	11-23,64-81,98-115,150-171,198-216,223-238
Q8NCQ7	Q8NCQ7	Homo sapiens	drllps,phasepdb	client	nucleolus	172-364	107-115,174-182,225-269,293-308		Phospholip_A2_2 (x1)
Q8TBZ6	Q8TBZ6	Homo sapiens	phasepdb	client	nucleolus	1-90,282-339	50-77,88-97,298-312		tRNA_m1G_MT (x1)
Q8WV22	Q8WV22	Homo sapiens	drllps,phasepdb	client	nucleolus	246-266			SMC_Nse1 (x1),zf-RING-like (x1)
Q8WWZ3	Q8WWZ3	Homo sapiens	drllps	client	postsynaptic_density	1-41,62-86			Death (x1)
Q92904	Q92904	Homo sapiens	drllps	client	stress_granule	1-25	11-27		Daz (x1),RRM_1 (x1)
Q969K3	Q969K3	Homo sapiens	phasepdb	client	nucleolus	194-253	161-184,221-238,254-263
Q96BT1	Q96BT1	Homo sapiens	drllps,phasepdb	client	nucleolus	62-81	168-179
Q96EV8	Q96EV8	Homo sapiens	phasepdb	client	postsynaptic_density	285-351	94-104,111-131,315-329		Dysbindin (x1)
Q96IZ0	Q96IZ0	Homo sapiens	drllps,phasepdb	client	stress_granule	1-253	36-89,112-123,228-239,265-285,293-334
Q96K17	Q96K17	Homo sapiens	drllps	client	nucleolus	122-158	37-46,132-147		NAC (x1)
Q96NB1	Q96NB1	Homo sapiens	drllps	client	centrosome/spindle_pole_body	129-174			FOP_dimer (x1)
Q96PF2	Q96PF2	Homo sapiens	drllps,phasepdb	client	centrosome/spindle_pole_body,nucleolus	302-358			Pkinase (x1)
Q96QD9	Q96QD9	Homo sapiens	drllps,phasepdb	client	nuclear_speckle	1-25,79-100
Q96RE7	Q96RE7	Homo sapiens	drllps,phasepdb	client	p-body,pml_nuclear_body	131-153,210-292	218-253,281-295		BTB (x1),BEN (x1)
Q96RS0	Q96RS0	Homo sapiens	phasepdb	client	cajal_body	53-80,149-187,334-461,527-632	82-93,121-132,367-382,496-510,619-632		Methyltransf_15 (x1)
Q96RT1	Q96RT1	Homo sapiens	drllps	client	postsynaptic_density	464-489,506-542,615-681,803-867,997-1021,1075-1192	254-268,533-546,596-606,650-662,930-934,1333-1344		PDZ (x1),LRR_8 (x3)
Q96RT8	Q96RT8	Homo sapiens	drllps,phasepdb	client	centrosome/spindle_pole_body,stress_granule	155-203,521-545	109-125,531-543		GCP_N_terminal (x1),GCP_C_terminal (x1)
Q96S59	Q96S59	Homo sapiens	drllps	client	centrosome/spindle_pole_body	1-137,461-489	2-126,473-489		SPRY (x1),LisH (x1),CLTH (x1)
Q96SB4	Q96SB4	Homo sapiens	phasepdb	client	nucleolus	1-57,238-341,396-417	10-25,241-255,258-292		Pkinase (x2)
Q96ST8	Q96ST8	Homo sapiens	drllps	client	centrosome/spindle_pole_body	28-49,63-157,175-226	22-62,73-88,207-223,240-291,373-393,432-445,510-590,697-717
Q96T21	Q96T21	Homo sapiens	drllps,phasepdb	client	p-body,stress_granule	332-351,356-394,417-445,488-619,787-812	144-155,378-391,471-487,681-690,835-847		Ribosomal_L7Ae (x1)
Q96T88	Q96T88	Homo sapiens	drllps	client	nucleolus	82-124,618-673	380-393,612-634,651-664		TTD (x1),ubiquitin (x1),PHD (x1),SAD_SRA (x1)
Q99490	Q99490	Homo sapiens	drllps	client	postsynaptic_density	24-377,582-619,634-673,769-854,1153-1192	26-44,79-109,112-135,137-149,151-176,179-195,197-207,222-262,283-328,357-377,495-512,581-596,606-615,774-789,817-828,1022-1032,1154-1181		Ank_2 (x1),Ras (x1),ArfGap (x1)
Q99607	Q99607	Homo sapiens	phasepdb	client	pml_nuclear_body	140-203,302-353,493-518,582-605,635-663	159-183,301-341,496-518,614-625		Elf-1_N (x1),Ets (x1)
Q99661	Q99661	Homo sapiens	drllps,phasepdb	client	nuclear_stress_body,nucleolus,postsynaptic_density	89-116	198-218,634-654		Kinesin (x1)
Q99689	Q99689	Homo sapiens	drllps	client	centrosome/spindle_pole_body	1-37,175-198	90-104,137-151,179-195		FEZ (x1)
Q99728	Q99728	Homo sapiens	drllps	client	centrosome/spindle_pole_body	1-32,167-211,356-404	4-13,194-209,389-412		zf-RING_6 (x1),Ank_2 (x1)
Q99959	Q99959	Homo sapiens	drllps,phasepdb	client	nucleolus,stress_granule	282-314	286-297,398-407,751-762,830-841		Arm (x1)
Q9BQI3	Q9BQI3	Homo sapiens	drllps,phasepdb	client,regulator	stress_granule	1-40,259-301	12-26,67-81,352-364,590-630		Pkinase (x2)
Q9BQI5	Q9BQI5	Homo sapiens	drllps	client	postsynaptic_density	1-116,143-205,223-278,313-524	102-114,149-161,240-261,347-367,411-417,424-444,449-477,482-499,501-522		muHD (x1)
Q9BT25	Q9BT25	Homo sapiens	drllps	client	centrosome/spindle_pole_body	1-104,118-143,353-410	185-208,316-329,385-394
Q9BTD8	Q9BTD8	Homo sapiens	drllps,phasepdb	client	splicesome,stress_granule	1-30,319-356	2-27,51-74,101-107,109-128,194-219,222-279,281-335,341-357,469-476		RRM_1 (x1)
Q9BX66	Q9BX66	Homo sapiens	drllps,phasepdb	client	postsynaptic_density,stress_granule	1-29,73-158,214-275,318-378,405-534,628-650,692-716,943-977,1041-1064,1106-1150,1162-1230	74-89,190-206,233-252,504-511,943-954,1001-1011,1020-1039,1128-1144		SH3_9 (x1),Sorb (x1),SH3_2 (x1),SH3_1 (x1)
Q9BXT8	Q9BXT8	Homo sapiens		client
Q9BXY0	Q9BXY0	Homo sapiens	drllps,phasepdb	client	nucleolus,sam68_nuclear_body	191-278	139-151,194-214,243-265		Mak16 (x1),Ribosomal_L28e (x1)
Q9BZB8	Q9BZB8	Homo sapiens	drllps,phasepdb	client	p-body,stress_granule	162-195	112-126,177-196		CEBP1_N (x1),RRM_7 (x1),CEBP_ZZ (x1)
Q9C0D0	Q9C0D0	Homo sapiens	drllps	client	postsynaptic_density	331-355,376-410,462-494	35-68,120-134,177-195,226-245,313-333,394-408,486-499		RPEL (x4)
Q9C0G0	Q9GZM8	Homo sapiens		regulator
Q9GZM8	Q9GZM8	Homo sapiens	drllps,phasepdb	client,regulator	centrosome/spindle_pole_body,nuclear_body,nucleolus,others,p-body,stress_granule	315-345	30-82,108-131,136-187,289-300,322-339		NUDE_C (x1)
Q9GZV5	Q9GZV5	Homo sapiens	llpsdb,phasepdb	driver	transcriptional_condensate	52-117	3-13,228-258	1-400_phasepdb	WW (x1)
Q9H0K1	Q9H0K1	Homo sapiens	drllps	client	centrosome/spindle_pole_body	644-669,742-776,801-896	454-464,628-643,648-659,708-731,742-756,808-843		Pkinase (x1)
Q9H116	Q9H116	Homo sapiens	phasepdb	client	nucleolus	153-220,243-312	144-168,193-218,289-314,384-393		BTB (x1),zf-C2H2 (x5)
Q9H165	Q9H165	Homo sapiens	phasepdb	client	paraspeckle	1-41,323-376,421-458,471-512,572-619,678-740	258-274,327-338,352-373,456-472,482-511,614-634,682-696,708-731		zf-C2H2 (x5)
Q9H1A4	Q9H1A4	Homo sapiens	drllps,phasepdb	client	centrosome/spindle_pole_body,stress_granule	289-343,373-396,994-1016	323-345,382-394,1404-1415,1516-1528,1926-1936		ANAPC1 (x1),APC1_C (x1)
Q9H244	Q9H244	Homo sapiens	drllps	client	cajal_body,nuclear_speckle	319-342	143-163,232-252		7tm_1 (x1)
Q9H2U1	Q9H2U1	Homo sapiens	drllps,phasepdb	client,regulator	nuclear_speckle,nucleolus,p-body,stress_granule	1-58	10-60,180-195,267-283		DEAD (x1),Helicase_C (x1),HA2 (x1),OB_NTP_bind (x1)
Q9H2X6	Q9H2X6	Homo sapiens	drllps,phasepdb	client	nuclear_speckle,pml_nuclear_body	792-847,864-885,990-1056	94-104,156-180,820-831,923-937,989-1019,1025-1045,1088-1094		Pkinase (x1)
Q9H2Y7	Q9H2Y7	Homo sapiens	drllps,phasepdb	client	nucleolus	39-162,322-356,389-423,457-501,586-637,879-945,958-982,997-1048,1121-1143,1182-1218,1252-1483,1502-1527	52-70,177-190,264-274,587-598,979-1004,1034-1047,1150-1163,1349-1362		WD40 (x2)
Q9H3Q1	Q9H3Q1	Homo sapiens	drllps	client	postsynaptic_density	51-102,122-182,257-356	8-19,70-89,133-143,149-162,233-247,252-263,287-315,347-353		BORG_CEP (x1),PBD (x1)
Q9H3S7	Q9H3S7	Homo sapiens	drllps,phasepdb	client,driver	postsynaptic_density,sint-speckle,stress_granule	701-812,888-1151,1513-1636	461-470,556-583,712-730,767-785,814-829,842-866,897-925,953-963,965-989,993-1014,1031-1056,1080-1108,1518-1587,1619-1630		Y_phosphatase (x1),ALIX_LYPXL_bnd (x1),BRO1 (x1)
Q9H425	Q9H425	Homo sapiens	drllps,phasepdb	client	postsynaptic_density,stress_granule	1-22,76-113,134-299	1-17,162-176		DUF4706 (x1)
Q9H4A3	Q9H4A3	Homo sapiens	drllps	client	postsynaptic_density,stress_granule	1-81,95-203,573-779,1018-1041,1053-1119,1457-1476,1733-1790,1866-1948,1994-2069,2101-2196,2332-2352	68-75,93-108,122-153,183-189,566-597,615-625,709-788,825-841,873-884,891-910,1008-1022,1042-1077,1294-1310,1346-1363,1398-1416,1449-1469,1479-1503,1543-1559,1601-1615,1699-1745,1887-1905,1962-1973,2035-2086,2108-2119,2121-2145		Pkinase (x1),OSR1_C (x1)
Q9H4X1	Q9H4X1	Homo sapiens	drllps,phasepdb	client	centrosome/spindle_pole_body,nucleolus	1-20,57-80	4-32,64-82		RGCC (x1)
Q9H694	Q9H694	Homo sapiens	drllps,phasepdb	client	p-body,stress_granule	1-50,593-644,665-719,783-846	382-400,445-490,698-715,734-745,794-803,900-912		KH_1 (x2),SAM_1 (x1)
Q9H6F5	Q9H6F5	Homo sapiens	drllps,phasepdb	client	nucleolus	1-313,328-360	5-15,155-165,288-316,326-337,345-359		Cgr1 (x1)
Q9H6P5	Q9H6P5	Homo sapiens	drllps,phasepdb	client	nucleolus	1-23	78-91		Asparaginase_2 (x1)
Q9H6S0	Q9H6S0	Homo sapiens	drllps,phasepdb	client	p-body,stress_granule	1-37,1164-1288	14-31,197-215,249-268,398-413,1191-1202,1248-1284		YTH (x2),DEAD (x1),R3H (x1),Helicase_C (x1),HA2 (x1),OB_NTP_bind (x1)
Q9H6Z4	Q9H6Z4	Homo sapiens	drllps,phasepdb	client	nuclear_body,others,stress_granule	1-263,332-373,515-567	62-89,93-113,237-252,347-362,370-381,537-543,549-565		Ran_BP1 (x1)
Q9H7E2	Q9H7E2	Homo sapiens	drllps,phasepdb	client	p-body,stress_granule	234-271,287-369,381-449,624-651	151-156,241-255		RMI1_N (x1),UBA (x1),TUDOR (x1)
Q9H869	Q9H869	Homo sapiens	phasepdb	client	nucleolus	1-45,463-488,755-776	139-154,168-181,427-441,458-472,509-520,573-586
Q9H9J4	Q9H9J4	Homo sapiens	phasepdb	driver	nuclear_speckle	1-39,63-87,452-494,536-707,722-1026,1085-1131,1148-1254,1275-1294	61-80,477-489,565-576,610-619,792-807,892-902,927-941,954-993,1011-1026,1104-1119,1193-1215,1218-1247		UCH (x1)
Q9H9L3	Q9H9L3	Homo sapiens	drllps,phasepdb	client	nucleolus	1-93,125-172	136-148		RNase_T (x1)
Q9HAF1	Q9HAF1	Homo sapiens	drllps,phasepdb	client	nucleolus	104-191	19-39,67-81,90-106,157-178		NuA4 (x1)
Q9HAP6	Q9HAP6	Homo sapiens	drllps	client	postsynaptic_density	187-207	71-84,178-198		L27 (x1),PDZ (x1)
Q9HAR2	Q9HAR2	Homo sapiens	drllps	client	postsynaptic_density	426-473,1123-1147,1423-1447	428-458,862-889,928-947,1005-1031,1052-1075		Latrophilin (x2),OLF (x1),Gal_Lectin (x1),GAIN (x1),GPS (x1),7tm_2 (x1)
Q9HBD1	Q9HBD1	Homo sapiens	drllps,phasepdb	client	p-body,stress_granule	528-576,644-680	198-209,461-476,610-631,670-689,1104-1118		zf-RING_UBOX (x1),ROQ_II (x1),zf-CCCH (x1)
Q9HC62	Q9HC62	Homo sapiens	phasepdb	client	nuclear_pore_complex	155-176	210-225,326-341		Peptidase_C48 (x1)
Q9HC77	Q9HC77	Homo sapiens	drllps	client	centrosome/spindle_pole_body	190-211,386-414,436-479,521-551,611-789,845-865,1096-1153	143-179,342-360,559-582,749-766,781-789,854-859,871-881,903-965,989-1016,1142-1153,1208-1220		Tcp10_C (x4)
Q9HCE1	Q9HCE1	Homo sapiens	drllps,phasepdb	client	p-body,stress_granule	966-1003	215-230,296-309,337-352,952-969		AAA_12 (x1)
Q9HCM3	Q9HCM3	Homo sapiens	drllps	client	postsynaptic_density	1-37,378-402,876-919,1373-1463,1702-1741,1837-1923	3-12,27-59,630-653,670-689,879-894,904-920,1296-1324,1589-1604,1709-1719,1758-1773		DUF3827 (x1)
Q9NP73	Q9NP73	Homo sapiens	drllps,phasepdb	client	p-body,stress_granule	641-660,911-974	693-707,917-947,957-965		OTU (x1),Glyco_tran_28_C (x1)
Q9NPI1	Q9NPI1	Homo sapiens	drllps	client	stress_granule	35-132,253-301	3-13,51-68,75-98,287-307,539-559		Bromodomain (x1),DUF3512 (x1)
Q9NPJ4	Q9NPJ4	Homo sapiens	phasepdb	client	p-body	1-51,61-80,89-110	99-112
Q9NQB0	Q9NQB0	Homo sapiens	phasepdb	client	pml_nuclear_body	1-96,318-350,420-441,496-547,574-619	4-16,58-74,188-199,230-244,332-352,425-433,494-521,542-560,572-603		CTNNB1_binding (x1),HMG_box (x1)
Q9NQI0	Q9NQI0	Homo sapiens	drllps,llpsdb,phasepdb,phasepro	driver	droplet,nuage,others,p_granule,pi-body	1-246,704-724	146-164,195-210,248-256	1-724_phasepdb,1-236_phasepro	DEAD (x1),Helicase_C (x1)
Q9NQT8	Q9NQT8	Homo sapiens	drllps,phasepdb	client	stress_granule	545-582,1367-1420,1579-1650,1662-1698	368-388,546-550,577-585,623-643,1130-1141,1203-1210,1535-1553,1578-1594,1596-1624,1671-1688,1765-1779,1791-1811		DUF3694 (x1),Kinesin (x1),CAP_GLY (x1),Kinesin_assoc (x1),FHA (x1),KIF1B (x1)
Q9NR00	Q9NR00	Homo sapiens	phasepdb	client	nuclear_speckle				TC1 (x1)
Q9NR12	Q9NR12	Homo sapiens	drllps,phasepdb	client	nucleolus	82-142,176-226,239-258	36-47,264-273		LIM (x3),PDZ (x1)
Q9NRC8	Q9NRC8	Homo sapiens	phasepdb	client	nucleolus	1-27,354-380	15-32,64-77,391-398		SIR2 (x1)
Q9NRM7	Q9NRM7	Homo sapiens	drllps,phasepdb	client	centrosome/spindle_pole_body,nuclear_speckle	24-49,271-324,383-429,454-483,543-592,994-1022,1056-1088	217-232,295-311,431-438,466-482,491-499,506-519,553-571,1061-1079		Pkinase (x1),Pkinase_C (x1)
Q9NRR4	Q9NRR4	Homo sapiens	drllps,phasepdb	client	nucleolus,stress_granule	1-95,130-406,452-497	13-32,44-56,73-103,110-138,143-161,176-202,229-246,248-273,276-300,358-371,391-406,473-500		Ribonuclease_3 (x1),dsrm (x1),Ribonucleas_3_3 (x1)
Q9NRX1	Q9NRX1	Homo sapiens	drllps,phasepdb	client	nucleolus,stress_granule	1-71	21-30
Q9NS56	Q9NS56	Homo sapiens	drllps	client	centrosome/spindle_pole_body,pml_nuclear_body	1-35,442-475,511-692,713-936	12-43,53-65,464-477,521-534,590-612,615-696,766-778,839-863,878-898,911-923
Q9NSB8	Q9NSB8	Homo sapiens	drllps,phasepdb	client	postsynaptic_density	112-166	215-273,284-318		WH1 (x1)
Q9NSC5	Q9NSC5	Homo sapiens	drllps,llpsdb,phasepdb	driver	droplet,postsynaptic_density	114-169	200-237,257-277,282-338,345-360		WH1 (x1)
Q9NVN8	Q9NVN8	Homo sapiens	drllps,phasepdb	client	nucleolus	1-58	60-83,402-413,559-573		MMR_HSR1 (x1)
Q9NW75	Q9NW75	Homo sapiens	drllps,phasepdb	client	nucleolus	36-119,232-282,487-528	62-74,106-119,156-166,206-215,251-265		G-patch (x1)
Q9NWZ8	Q9NWZ8	Homo sapiens	drllps,phasepdb	client,regulator	gemini_of_cajal_body,smn_complex,stress_granule	94-130	151-162		GEMIN8 (x1)
Q9NXR1	Q9NXR1	Homo sapiens	drllps	client	centrosome/spindle_pole_body	181-246,279-335	29-81,103-130,135-186,325-334		NUDE_C (x1)
Q9NYI0	Q9NYI0	Homo sapiens	drllps	client	postsynaptic_density,stress_granule	36-57,104-126,310-342,364-383,395-434,741-772,999-1048	743-756,896-908,956-965		Sec7 (x1),PH_9 (x1)
Q9NYP3	Q9NYP3	Homo sapiens	drllps	client	centrosome/spindle_pole_body	1-110	20-37,54-82,354-367
Q9NYV6	Q9NYV6	Homo sapiens	drllps,phasepdb	client	nucleolus	624-651	166-177,242-254,633-643		RRN3 (x1)
Q9NZ56	Q9NZ56	Homo sapiens	drllps,phasepdb	client	nucleolus,postsynaptic_density	1-104,126-189,207-475,612-663,797-1252	36-68,203-228,255-267,322-338,341-357,389-404,427-441,518-530,676-703,802-815,870-892,908-1247,1261-1275,1573-1593		FH2 (x1)
Q9NZB2	Q9NZB2	Homo sapiens	drllps,phasepdb	client	p-body,stress_granule	374-533,921-945,1025-1102	347-362,376-396,455-470,855-872,883-899,961-968,974-988,998-1008,1028-1051
Q9NZJ0	Q9NZJ0	Homo sapiens	drllps,phasepdb	client	centrosome/spindle_pole_body,nuclear_body,nucleolus,others	188-210,399-443,465-498,599-631,644-703	438-455,485-496,506-522,617-632		WD40 (x5)
Q9NZJ5	Q9NZJ5	Homo sapiens	drllps	regulator	stress_granule	77-101,550-571,841-863,1090-1116	4-36,38-77,129-143,365-376,474-485,844-856,1089-1104		Pkinase (x2)
Q9P0L2	Q9P0L2	Homo sapiens	drllps,phasepdb	client	nucleolus,postsynaptic_density	1-40,377-495,539-700	529-547,671-682		UBA (x1),Pkinase (x1),KA1 (x1)
Q9P0U4	Q9P0U4	Homo sapiens	phasepdb	client	nuclear_speckle,nucleolus	1-20,84-162,219-287,311-373	153-161,200-213,227-249,268-290,321-360,430-464,468-481		zf-CXXC (x1),PHD (x1),CpG_bind_C (x1)
Q9P1A6	Q9P1A6	Homo sapiens	drllps	client	postsynaptic_density	32-87,241-301,442-465,609-666,719-746,977-1021	257-291,293-306,442-452,539-552,610-624,977-1001,1018-1029	610-623_phasepdb	GKAP (x1)
Q9P1Y5	Q9P1Y5	Homo sapiens	drllps,phasepdb	client	paraspeckle,postsynaptic_density	183-205,328-385,430-457,473-609,632-696,714-1029,1061-1111	30-45,103-109,186-206,341-352,437-453,590-620,644-656,702-723,729-742,754-781,829-841,865-880,907-943,950-972,999-1021,1235-1249		CAMSAP_CKK (x1),CAMSAP_CH (x1),CAMSAP_CC1 (x1)
Q9P275	Q9P275	Homo sapiens	drllps,phasepdb	client	nucleolus	1-22,67-95,430-577,589-999	26-39,250-262,506-519,557-571,610-623,682-697,709-716,799-810,843-851,913-929,954-962,1080-1096		UCH (x1)
Q9P287	Q9P287	Homo sapiens	drllps,phasepdb	client	nucleolus,stress_granule	1-56	14-60,110-124,231-243		BCCIP (x1)
Q9P2D0	Q9P2D0	Homo sapiens	drllps,phasepdb	client	p-body,stress_granule	970-1001,1134-1155	202-212,466-476,699-709,976-989		RCC1 (x3),Ank_2 (x1),BTB (x2)
Q9P2P5	Q9P2P5	Homo sapiens	drllps	client	postsynaptic_density	341-452,489-796,1024-1069,1161-1187	165-175,400-410,542-556,744-760,765-780		HECT (x1),C2 (x1),HECW_N (x1),WW (x1),HECW1_helix (x1)
Q9UBP0	Q9UBP0	Homo sapiens	drllps	client	centrosome/spindle_pole_body	1-43,224-266,278-312	5-15,19-45,88-113,515-522		AAA (x1),AAA_lid_3 (x1),Vps4_C (x1)
Q9UBP6	Q9UBP6	Homo sapiens	drllps,phasepdb	client	pml_nuclear_body	1-36			Methyltransf_4 (x1)
Q9UER7	Q9UER7	Homo sapiens	drllps,llpsdb,phasepdb,phasepro	client,driver	droplet,nuclear_body,nuclear_protein_granule,nuclear_speckle,pml_nuclear_body,spop/daxx_body	1-55,147-185,384-724	11-20,29-44,49-55,60-73,188-219,434-488,529-542,550-560,666-683	1-740_phasepdb,495-740_phasepro	Daxx (x1)
Q9UHC1	Q9UHC1	Homo sapiens	drllps	client	nucleolus	624-650,933-960	745-754,864-881,945-962		MutL_C (x1),DNA_mis_repair (x1)
Q9UJF2	Q9UJF2	Homo sapiens	drllps	client	postsynaptic_density	1-87,684-704,751-782,803-869,910-953,1116-1139	232-247,633-646,916-928,937-945,966-1052		C2 (x1),RasGAP (x1),DUF3498 (x1)
Q9UKA4	Q9UKA4	Homo sapiens	drllps,phasepdb	client	centrosome/spindle_pole_body,nucleolus	407-443,843-864,971-993,1131-1153,1708-1805	167-176,300-316,343-364,806-816,943-958,1169-1185,1646-1663,1755-1772,1787-1801
Q9UKL3	Q9UKL3	Homo sapiens	drllps,phasepdb	client,regulator	cajal_body,histone_locus_body	159-552,569-593,875-1017,1157-1188,1251-1283,1803-1909	300-314,499-513,1316-1327,1380-1397,1478-1490,1499-1516,1903-1915
Q9UMY1	Q9UMY1	Homo sapiens	drllps,phasepdb	client	nucleolus	1-94	5-15,21-39,43-67,74-89,93-104,155-171		NUC129 (x1)
Q9Y2V2	Q9Y2V2	Homo sapiens	drllps,phasepdb	client	stress_granule	1-52	5-12,24-33		CSD (x1)
Q9Y3M2	Q9Y3M2	Homo sapiens	drllps,phasepdb	client	centrosome/spindle_pole_body,nuclear_speckle,pml_nuclear_body	1-26	71-94		Chibby (x1)
Q9Y580	Q9Y580	Homo sapiens	phasepdb	client	paraspeckle,splicesome	90-119,162-266	173-188		RRM_1 (x1)
Q9Y5S9	Q9Y5S9	Homo sapiens	drllps,phasepdb	client	nuclear_speckle,nucleolus,splicesome,stress_granule	1-70,151-174	27-36,152-174		RRM_1 (x1)
A0FGR9	A0FGR9	Homo sapiens	drllps	client	nucleolus	1-21,613-673	48-73,418-428,635-659,721-734		SMP_LBD (x1),C2 (x3)
A0MZ66	A0MZ66	Homo sapiens	drllps	client	postsynaptic_density	343-511,524-566,579-631	17-51,144-185,262-369,532-544
A2RTX5	A2RTX5	Homo sapiens	drllps	client	nucleolus	86-123	2-12,62-75,82-119		TGS (x1),tRNA_SAD (x1),tRNA-synt_2b (x1),HGTP_anticodon (x1)
O00148	O00148	Homo sapiens	drllps,phasepdb	client	nucleolus,stress_granule	1-34	5-18		Helicase_C (x1),DEAD (x1)
O00330	O00330	Homo sapiens	drllps	client	postsynaptic_density	142-175,225-268	141-170,233-251		E3_binding (x1),2-oxoacid_dh (x1),Biotin_lipoyl (x1)
O00429	O00429	Homo sapiens	drllps	client	postsynaptic_density	523-590	537-555,573-581,593-608,693-705		Dynamin_M (x1),Dynamin_N (x1),GED (x1)
O00541	O00541	Homo sapiens	drllps,phasepdb	client	nucleolus,p-body	294-314,448-515,565-588	251-263,276-284,286-303,449-505		BRCT_2 (x1),Pescadillo_N (x1)
O00566	O00566	Homo sapiens	drllps,phasepdb	client	nucleolus	105-202,216-364,558-606,660-681	109-137,210-261,292-320,357-377,470-490,516-527,564-601,662-670		Mpp10 (x1)
O00567	O00567	Homo sapiens	drllps,phasepdb	client	cajal_body,nuclear_body,nucleolus,p-body,smn_complex	458-594	222-234,425-493,499-514,553-564,578-586		Nop (x1),NOP5NT (x1)
O00571	O00571	Homo sapiens	drllps,llpsdb,phasepdb,phasepro	client,driver	cytoplasmic_stress_granule,droplet,nuclear_body,nucleolus,p-body,paraspeckle,postsynaptic_density,splicesome,stress_granule	19-144,601-634	54-67,70-106,581-598,600-656	1-662_phasepdb,1-168_phasepro	DEAD (x1),Helicase_C (x1)
O14617	O14617	Homo sapiens	drllps,phasepdb	client	nucleolus,postsynaptic_density,stress_granule	629-696,726-920	460-472,535-548,659-677,727-756,838-893		Adaptin_N (x1),AP3D1 (x1)
O14646	O14646	Homo sapiens	drllps,phasepdb	client	nucleolus,stress_granule	1-252,1080-1120,1321-1408,1502-1710	13-67,102-138,152-179,214-228,267-275,789-801,974-989,1049-1066,1084-1116,1328-1344,1352-1376,1507-1516,1537-1548,1625-1647		CDH1_2_SANT_HL1 (x1),DUF4208 (x1),Chromo (x2),SNF2-rel_dom (x1),Helicase_C (x1)
O14757	O14757	Homo sapiens	drllps	client	centrosome/spindle_pole_body	270-327			Pkinase (x1)
O14777	O14777	Homo sapiens	drllps	client	centrosome/spindle_pole_body	1-74	265-288,328-348,366-393,465-544		DUF5595 (x1),Ndc80_HEC (x1)
O14827	O14827	Homo sapiens	drllps	client	postsynaptic_density	710-809,829-873	77-88,161-188,206-211,761-779,879-889		RasGEF (x1),PH (x1),RhoGEF (x1),RasGEF_N (x1)
O14936	O14936	Homo sapiens	drllps,phasepdb	client	p-body,postsynaptic_density	574-610	703-715		Pkinase (x1),L27 (x2),PDZ (x1),SH3_1 (x1),Guanylate_kin (x1)
O14950	O14950	Homo sapiens	drllps,phasepdb	client	nucleolus,postsynaptic_density	1-20	4-13		EF-hand_11 (x1),EF-hand_6 (x1)
O15042	O15042	Homo sapiens	drllps,phasepdb	client	nuclear_speckle,paraspeckle,splicesome,stress_granule	1-111,141-274,778-841,855-1029	18-27,98-119,186-217,357-367,786-813,879-917,925-977,983-1029		RRM_1 (x1),Surp (x1),CID (x1),cwf21 (x1)
O15066	O15066	Homo sapiens	drllps,phasepdb	client	centrosome/spindle_pole_body,nucleolus	374-412,699-747	6-17,370-409,436-463,492-514,537-579,685-697,711-735		Kinesin (x1)
O15078	O15078	Homo sapiens	drllps	client	centrosome/spindle_pole_body	149-168,2458-2479	62-81,84-104,117-186,222-260,271-291,324-344,371-391,413-436,479-506,528-562,602-664,705-746,784-811,830-850,907-927,962-982,993-1013,1228-1248,1317-1331,1372-1392,1474-1494,1542-1576,1633-1651,1679-1714,1743-1754,1784-1860,1867-1894,1977-1999,2079-2113,2163-2184,2206-2226,2279-2316,2378-2414,2464-2471		CEP209_CC5 (x1)
O15083	O15083	Homo sapiens	drllps	client	postsynaptic_density	1-44,918-957	14-45,127-133,147-174,189-203,225-245,332-352,380-407,429-463,499-519,527-575,583-642,664-691,719-753,802-829,837-857,879-907,916-933		Cast (x1)
O15195	O15195	Homo sapiens	drllps	client	nucleolus	762-796	67-78,776-791		Gelsolin (x6),VHP (x1)
O15381	O15381	Homo sapiens	drllps,phasepdb	client	nucleolus	84-175,197-236,496-523	91-110,218-232,525-541		Nucleolin_bd (x1),AAA (x2),AAA_lid_3 (x2)
O15394	O15394	Homo sapiens	drllps	client	postsynaptic_density	764-818	2-16,168-177,695-722,741-757,789-808		I-set (x4),fn3 (x2)
O15523	O15523	Homo sapiens	drllps,phasepdb	client	stress_granule	1-121,578-625	82-105,603-652		DEAD (x1),Helicase_C (x1)
O43313	O43313	Homo sapiens	drllps	client	dna_damage_foci	28-67,214-234,268-289,610-634	2-35,39-66,293-308,648-662,727-743
O43581	O43581	Homo sapiens	drllps	client	postsynaptic_density	53-106	261-274		C2 (x2)
O43623	O43623	Homo sapiens	drllps,phasepdb	client	nucleolus	80-117	72-84,87-96		zf-C2H2 (x5)
O43663	O43663	Homo sapiens	drllps,phasepdb	client,driver	pcg_body,polycomb_body	446-488,517-545,600-620	107-131,385-405,438-458,489-501	1-620_phasepdb
O60264	O60264	Homo sapiens	drllps,phasepdb	client	nucleolus,p-body	1-83,1015-1052	2-57,146-157,757-769,820-840,1009-1025		SNF2-rel_dom (x1),Helicase_C (x1),HAND (x1),SLIDE (x1)
O60293	O60293	Homo sapiens	drllps,phasepdb	client	nucleolus	1-133,148-218,251-290,310-365,385-671,711-770	27-58,62-83,114-132,143-173,177-210,357-385,395-417,440-478,495-513,561-583,592-616,620-633,713-726,749-760,861-881,981-995,1037-1046,1283-1296,1972-1988		zf-C3H1 (x1)
O60306	O60306	Homo sapiens	drllps,phasepdb	client	nuclear_speckle,splicesome,stress_granule	1419-1485	112-125,762-776,873-887,1391-1414		AAA_12 (x1),Aquarius_N (x1),AAA_11 (x1)
O60308	O60308	Homo sapiens	drllps	client	centrosome/spindle_pole_body	883-925	678-719
O60573	O60573	Homo sapiens	drllps	client	p-body,stress_granule	1-52			IF4E (x1)
O60812	O60812	Homo sapiens	drllps,phasepdb	client	nuclear_stress_body,p-body	137-177,206-293	127-142,153-177,180-228,239-252,255-265,272-285		RRM_1 (x1)
O60841	O60841	Homo sapiens	drllps,phasepdb	client	nucleolus,stress_granule	1-417,430-608	15-68,94-106,109-125,145-160,182-192,198-211,231-260,306-335,341-408,480-500,529-567,584-598		GTP_EFTU (x1),GTP_EFTU_D2 (x1),IF-2 (x1)
O75190	O75190	Homo sapiens	drllps	client	postsynaptic_density	249-326	69-80,108-184,251-270,302-321		DnaJ (x1)
O75330	O75330	Homo sapiens	drllps	client	centrosome/spindle_pole_body	1-22,40-81	37-52,65-82,98-153,202-232,240-356,371-433,470-490,537-575,641-661		HMMR_N (x1),HMMR_C (x1)
O75449	O75449	Homo sapiens	drllps	client	centrosome/spindle_pole_body	87-185	387-400		AAA (x1),AAA_lid_3 (x1),Vps4_C (x1)
O75477	O75477	Homo sapiens	drllps,phasepdb	client	postsynaptic_density,stress_granule	325-348	6-25,254-271		Band_7 (x1)
O75494	O75494	Homo sapiens	drllps,phasepdb	client	nuclear_speckle,paraspeckle,splicesome,stress_granule	116-262	105-160,164-185,218-260		RRM_1 (x1)
O75533	O75533	Homo sapiens	drllps,phasepdb	client,driver	nuclear_speckle,nuclear_stress_body,p-body,splicesome,stress_granule	100-119,124-148,173-360	65-75,706-716,854-874,1061-1066		SF3b1 (x1)
O75554	O75554	Homo sapiens	phasepdb	client	cajal_body,nuclear_speckle	94-128,189-335,356-376	54-75,92-107,111-121,218-230,243-256		WW (x2),zf-U1 (x1)
O75665	O75665	Homo sapiens	drllps	client	centrosome/spindle_pole_body	719-744,757-794,824-904,963-1012	193-213,226-241,328-348,389-416,439-472,542-551,628-655,720-737,870-944		LisH_2 (x1)
O75791	O75791	Homo sapiens	llpsdb	driver		143-244	189-227		SH3_1 (x2),SH2 (x1)
O75943	O75943	Homo sapiens	drllps	client	pml_nuclear_body	42-61,344-377,606-681	554-569
O76041	O76041	Homo sapiens	drllps	client	postsynaptic_density	1-24	7-26,338-345,874-887		Nebulin (x14),SH3_9 (x1)
O76070	O76070	Homo sapiens	drllps	client	centrosome/spindle_pole_body	96-127	65-82,106-125		Synuclein (x1)
O76094	O76094	Homo sapiens	drllps,phasepdb	client,regulator	nucleolus,stress_granule	532-671	3-11,94-114,549-569,587-604,656-670		TPR_8 (x2),SRP_TPR_like (x1),SRP72 (x1)
O94856	O94856	Homo sapiens	drllps	client	postsynaptic_density	713-740,915-934,1011-1040,1090-1111,1248-1347	1024-1105,1212-1238		fn3 (x5),Bravo_FIGEY (x1),ig (x1),I-set (x2)
O94929	O94929	Homo sapiens	drllps	client	postsynaptic_density	372-472	280-291,543-552		LIM (x4),AbLIM_anchor (x1),VHP (x1)
O95453	O95453	Homo sapiens	drllps,phasepdb	client	cajal_body,nucleolus,stress_granule	560-639	136-145,244-264,606-616		CAF1 (x1),RNA_bind (x1)
O95466	O95466	Homo sapiens	drllps,phasepdb	client	postsynaptic_density,stress_granule	1-31,167-200,446-474,510-635,1008-1037	4-33,270-282,353-364,394-446,455-473,476-488,517-620,689-707,820-831,997-1017,1021-1038		Drf_GBD (x2),Drf_FH3 (x1),FH2 (x1)
O95628	O95628	Homo sapiens	drllps,phasepdb	client	p-body,stress_granule	256-372,424-458,553-575	75-95,428-441,457-468		RRM_1 (x1)
O95990	O95990	Homo sapiens	drllps	client	postsynaptic_density	105-124	70-90,97-111		DUF1151 (x1)
O95997	O95997	Homo sapiens	drllps,phasepdb	client	centrosome/spindle_pole_body,nucleolus	35-90	163-173		Securin (x1)
P01100	P01100	Homo sapiens	drllps	client	paraspeckle	119-138,354-380	12-26,135-146,162-194,324-335,362-374		bZIP_1 (x1)
P02545	P02545	Homo sapiens	drllps,phasepdb	client,driver	nuclear_body,nuclear_speckle,nucleolus,others,paraspeckle,stress_granule	1-24,384-442,552-576,598-619	35-55,65-75,92-119,127-147,155-203,242-269,292-333,335-364,379-389,403-414,551-575,598-638		Filament (x1),LTD (x1)
P02730	P02730	Homo sapiens	drllps	client	postsynaptic_density	1-40	1-23,249-261,404-428,484-513,523-533,659-681,706-726,761-775,863-877		HCO3_cotransp (x2),Band_3_cyto (x1)
P02747	P02747	Homo sapiens	drllps	client	postsynaptic_density	45-113	8-24,54-73,81-112		C1q (x1),Collagen (x1)
P04553	P04553	Homo sapiens		client
P05067	P05067	Homo sapiens	drllps,llpsdb,phasepro	driver	centrosome/spindle_pole_body,cytoplasmic_protein_granule,droplet	194-284	2-18,190-208,222-290,425-452,555-575,699-723	672-713_phasepro	APP_Cu_bd (x1),Kunitz_BPTI (x1),APP_N (x1),APP_E2 (x1),Beta-APP (x1),APP_amyloid (x1)
P05556	P05556	Homo sapiens	drllps,phasepdb	client	stress_granule	75-107	726-758		Integrin_beta (x1),PSI_integrin (x1),I-EGF_1 (x1),EGF_2 (x1),Integrin_B_tail (x1),Integrin_b_cyt (x1)
P05771	P05771	Homo sapiens	drllps	client	centrosome/spindle_pole_body,postsynaptic_density	311-330,614-635	4-16		C1_1 (x2),C2 (x1),Pkinase (x1),Pkinase_C (x1)
P06400	P06400	Homo sapiens	drllps	client	centrosome/spindle_pole_body	1-42,610-632,860-928	2-34		DUF3452 (x1),RB_A (x1),RB_B (x1),Rb_C (x1)
P06748	P06748	Homo sapiens	drllps,llpsdb,phasepdb,phasepro	client,driver	cajal_body,centrosome/spindle_pole_body,droplet,granular_component,nuclear_stress_body,nucleolus,p-body,smn_complex,stress_granule	120-247	117-133,159-188	1-294_phasepdb,1-294_phasepro	Nucleoplasmin (x1),NPM1-C (x1)
P07196	P07196	Homo sapiens	drllps,phasepdb	client	pml_nuclear_body	462-543	30-67,94-128,136-177,194-226,228-243,319-371,447-542		Filament (x1),Filament_head (x1)
P07197	P07197	Homo sapiens	drllps	client	postsynaptic_density	1-51,485-851	21-44,61-92,119-139,210-237,296-383,453-466,468-481,484-515,519-544,547-600,693-735,771-795,802-828,840-864,884-892		Filament_head (x1),Filament (x1)
P07814	P07814	Homo sapiens	drllps,phasepdb	client	postsynaptic_density,stress_granule	709-744,869-900,956-1012	813-825,874-887,961-982,994-1007		GST_C (x1),tRNA-synt_2b (x1),HGTP_anticodon (x1),ProRS-C_1 (x1),tRNA-synt_1c (x1),tRNA-synt_1c_C (x1),WHEP-TRS (x3)
P07900	P07900	Homo sapiens	drllps,phasepdb	client	centrosome/spindle_pole_body,nuclear_stress_body,nucleolus,postsynaptic_density,stress_granule	225-278,700-732	227-289,546-569		HSP90 (x1),HATPase_c (x1)
P08238	P08238	Homo sapiens	drllps,phasepdb	client,regulator	nucleolus,p-body,stress_granule	222-270,696-724	3-13,220-275,538-561,691-707		HSP90 (x1),HATPase_c (x1)
P08247	P08247	Homo sapiens	drllps	client	postsynaptic_density	238-313	101-115,243-306		MARVEL (x1)
P09661	P09661	Homo sapiens	drllps,phasepdb	client	cajal_body,nuclear_body,nuclear_speckle,nuclear_stress_body,nucleolus,smn_complex,splicesome,stress_granule	174-201,222-255	240-249
P0CB47	P0CB47	Homo sapiens	drllps	client	nucleolus	308-393	150-170,332-347,365-388		HMG_box (x1)
P10586	P10586	Homo sapiens	drllps	client	postsynaptic_density	398-417,693-712	326-338,791-802,1155-1182,1259-1286		I-set (x3),Y_phosphatase (x2),fn3 (x7)
P11182	P11182	Homo sapiens	drllps	client	postsynaptic_density	147-168	218-233		E3_binding (x1),2-oxoacid_dh (x1),Biotin_lipoyl (x1)
P11387	P11387	Homo sapiens	drllps,phasepdb	client	nucleolus	1-199	20-93,148-209,321-337,644-711		Topoisom_I_N (x1),Topoisom_I (x1),Topo_C_assoc (x1)
P12036	P12036	Homo sapiens	drllps	client	postsynaptic_density	58-83,456-1026	29-46,49-64,115-135,154-169,178-226,243-257,325-352,357-377,436-607,643-675,677-689,691-731,743-763,810-910,912-927,935-987,989-1005		DUF1388 (x10),Filament (x1)
P12270	P12270	Homo sapiens	drllps,phasepdb	client	nuclear_pore_complex,nucleolus,paraspeckle	912-935,1454-1474,1619-1674,1803-2134,2227-2363	68-102,117-151,179-190,217-274,339-366,427-478,493-513,518-534,543-572,576-596,665-738,767-795,811-826,834-861,894-914,934-961,1001-1053,1149-1169,1221-1248,1269-1303,1354-1388,1396-1416,1476-1531,1564-1591,1603-1630,1699-1721,1765-1781,1924-1938,1947-1987,1995-2027,2065-2085,2245-2259,2269-2283,2298-2320,2352-2363		TPR_MLP1_2 (x1)
P15880	P15880	Homo sapiens	drllps,phasepdb	client,regulator	nuclear_body,nucleolus,stress_granule	1-56	5-53		Ribosomal_S5 (x1),Ribosomal_S5_C (x1)
P20042	P20042	Homo sapiens	drllps,phasepdb	client	nucleolus,stress_granule	1-119,139-164	14-21,26-37,79-87,123-132		eIF-5_eIF-2B (x1)
P20336	P20336	Homo sapiens	drllps	client	postsynaptic_density	194-220			Ras (x1)
P22087	P22087	Homo sapiens	drllps,phasepdb	client,driver	cajal_body,nuclear_body,nucleolus,p-body,smn_complex,stress_granule	1-87	8-79	1-321_phasepdb	Fibrillarin (x1)
P23193	P23193	Homo sapiens	drllps,phasepdb	client	nucleolus,stress_granule	80-137			TFIIS_M (x1),TFIIS_C (x1),Med26 (x1)
P27361	P27361	Homo sapiens	drllps,phasepdb	client,regulator	centrosome/spindle_pole_body,nuclear_stress_body,others,p-body,postsynaptic_density	1-26	2-12,18-29		Pkinase (x1)
P29692	P29692	Homo sapiens	drllps,phasepdb	client	nucleolus,paraspeckle,postsynaptic_density,stress_granule	118-172	63-75,84-118,140-158		EF-1_beta_acid (x1),EF1_GNE (x1)
P37840	P37840	Homo sapiens	llpsdb,phasepdb	driver	synapsin_condensate	100-140	10-23,63-78	1-705_phasepdb	Synuclein (x1)
P45973	P45973	Homo sapiens	drllps,llpsdb,phasepdb,phasepro	client,driver	droplet,heterochromatin,nuclear_body,nucleolus	70-117	10-19	1-191_phasepdb,1-177_phasepro	Chromo_shadow (x1),Chromo (x1)
P46109	P46109	Homo sapiens	drllps,phasepdb	client	nuclear_stress_body,postsynaptic_density,stress_granule	184-234	2-13		SH3_1 (x1),SH2 (x1),SH3_2 (x1)
P51153	P51153	Homo sapiens	drllps	client	nucleolus,postsynaptic_density	173-203			Ras (x1)
P59190	P59190	Homo sapiens	drllps	client	postsynaptic_density	193-212	187-197		Ras (x1)
P62491	P62491	Homo sapiens	drllps,phasepdb	client,driver	nucleolus	183-211		1-216_phasepdb	Ras (x1)
P62820	P62820	Homo sapiens	drllps,phasepdb	client,regulator	nucleolus,postsynaptic_density,stress_granule	178-205			Ras (x1)
P78346	P78346	Homo sapiens	drllps,phasepdb	client	nucleolus,stress_granule	247-268			RNase_P_p30 (x1)
P82909	P82909	Homo sapiens	drllps	client	postsynaptic_density	20-69
Q00994	Q00994	Homo sapiens	llpsdb,phasepdb	driver	neuronal_granule	1-63	6-20,58-87	1-111_phasepdb	BEX (x1)
Q06323	Q06323	Homo sapiens	drllps,phasepdb	client	centrosome/spindle_pole_body,stress_granule	60-102	69-98		PA28_beta (x1),PA28_alpha (x1)
Q12905	Q12905	Homo sapiens	drllps,phasepdb	client	imp1_ribonucleoprotein_granule,nuclear_speckle,nuclear_stress_body,nucleolus,p-body,splicesome,stress_granule	1-20,351-390	2-26,353-390		DZF (x1)
Q13442	Q13442	Homo sapiens	drllps,phasepdb	client	stress_granule	1-117,151-181	3-15,25-49,52-69,146-167		PP28 (x1)
Q13601	Q13601	Homo sapiens	drllps,phasepdb	client	nuclear_body,nucleolus,others	1-51,250-278,309-338	247-268,322-334,347-357,375-381		KH_8 (x1)
Q14320	Q14320	Homo sapiens	drllps,phasepdb	client	nucleolus,splicesome	1-31,121-177	14-41,90-116,124-148,170-201		XAP5 (x1)
Q14847	Q14847	Homo sapiens	drllps,phasepdb	client	postsynaptic_density,stress_granule	111-186	87-98,129-144,167-183		Nebulin (x2),SH3_9 (x1),LIM (x1)
Q15056	Q15056	Homo sapiens	drllps,phasepdb	client	stress_granule	1-41,121-248	13-32,136-147,156-179		RRM_1 (x1)
Q15417	Q15417	Homo sapiens	phasepdb	client	stress_granule	279-329			Calponin (x3),CH (x1)
Q15785	Q15785	Homo sapiens	drllps,phasepdb	client	postsynaptic_density,stress_granule	161-189	170-181		TPR_1 (x1)
Q15907	Q15907	Homo sapiens	drllps	client	nucleolus,postsynaptic_density	184-218			Ras (x1)
Q16589	Q16589	Homo sapiens	drllps	client	centrosome/spindle_pole_body	301-320	218-232,295-317		Cyclin_N (x1)
Q16637	Q16637	Homo sapiens	drllps,phasepdb	client,regulator	cajal_body,gemini_of_cajal_body,others,p-body,smn_complex,splicesome,stress_granule,u_body	1-32,59-88,156-222	4-11,65-88,147-166,194-251	91-145_phasepdb	SMN (x1)
Q53HL2	Q53HL2	Homo sapiens	drllps,phasepdb	client,driver	nucleolus	130-169	125-133	1-280_phasepdb	Borealin (x1),Nbl1_Borealin_N (x1)
Q5BKY9	Q5BKY9	Homo sapiens	drllps,phasepdb	client	nucleolus	19-38,70-247	42-173,185-243
Q5VSY0	Q5VSY0	Homo sapiens	phasepdb	driver	postsynaptic_density	20-110,147-177	53-67,134-149,255-289
Q86YM7	Q86YM7	Homo sapiens	drllps	client	postsynaptic_density	114-173	201-235,246-325		WH1 (x1)
Q8IZU1	Q8IZU1	Homo sapiens	phasepdb	client	nucleolus	1-114,186-293	156-166,188-283
Q8N567	Q8N567	Homo sapiens	drllps,phasepdb	client	nucleolus	1-40	57-65,255-269		zf-CCHC (x2)
Q8N5P1	Q8N5P1	Homo sapiens	drllps,phasepdb	client	paraspeckle,pml_nuclear_body	1-26,51-75,93-179	20-47,123-134		zf-CCCH (x1)
Q8N6T7	Q8N6T7	Homo sapiens	drllps	regulator	stress_granule	284-355	279-304		SIR2 (x2)
Q8WXF0	Q8WXF0	Homo sapiens		client
Q92665	Q92665	Homo sapiens	drllps,phasepdb	client	mitochondrial_rna_granule,nucleolus	70-97,175-196	9-24,77-93,150-167,175-188,210-221		MRP-S31 (x1)
Q969Q1	Q969Q1	Homo sapiens		client
Q96EY4	Q96EY4	Homo sapiens	phasepdb	client	nucleolus	1-39	30-50,182-198		Tma16 (x1)
Q96HJ9	Q96HJ9	Homo sapiens	drllps,phasepdb	client	stress_granule	94-113
Q96SB8	Q96SB8	Homo sapiens	drllps,phasepdb	client	nucleolus,pml_nuclear_body	1-34,806-828,1072-1091	65-83,230-257,304-338,668-695,752-779,826-849		SMC_N (x1)
Q96T37	Q96T37	Homo sapiens	drllps,phasepdb	client	nuclear_speckle,p-body,stress_granule	1-167,256-298,555-778,865-884	66-97,115-130,134-168,278-297,314-332,533-543,565-583,587-593,678-693,866-884		RRM_1 (x2),SPOC (x1)
Q99439	Q99439	Homo sapiens	drllps	client	stress_granule	283-309	293-309		Calponin (x3),CH (x1)
Q99496	Q99496	Homo sapiens	drllps,phasepdb	client,driver	pcg_body,polycomb_body	157-208		1-336_phasepdb	RAWUL (x1)
Q99575	Q99575	Homo sapiens	drllps,phasepdb	client	nucleolus	1-95,365-399,722-762,773-792,819-838,911-936	253-266,378-391,827-839,910-922		POP1 (x2),POPLD (x1)
Q99733	Q99733	Homo sapiens	drllps	client	postsynaptic_density	1-31,116-137,339-375	120-131,140-153,255-277,341-370		NAP (x1)
Q99848	Q99848	Homo sapiens	drllps,phasepdb	client	nucleolus	1-20,77-99,213-306	7-16,247-256		Ebp2 (x1)
Q99961	Q99961	Homo sapiens	drllps	client	nucleolus,postsynaptic_density	244-308	230-262		SH3_1 (x1),BAR (x1)
Q99962	Q99962	Homo sapiens	drllps	client	nucleolus,postsynaptic_density	1-27,245-289			SH3_2 (x1),BAR (x1)
Q99963	Q99963	Homo sapiens	drllps	client	nucleolus,postsynaptic_density	248-271	143-152,269-281		SH3_1 (x1),BAR (x1)
Q99986	Q99986	Homo sapiens	drllps,phasepdb	client,regulator	cajal_body,nucleolus	354-396	350-367		Pkinase (x1)
Q9BQ39	Q9BQ39	Homo sapiens	drllps,phasepdb	client	nucleolus,p-body,stress_granule	1-131,668-737	18-30,60-69,475-486,561-567,673-731		DEAD (x1),Helicase_C (x1),GUCT (x1)
Q9BRL6	Q9BRL6	Homo sapiens	drllps	client	nucleolus	91-282	98-274		RRM_1 (x1)
Q9BSJ2	Q9BSJ2	Homo sapiens	drllps,phasepdb	client	centrosome/spindle_pole_body,stress_granule	874-902	102-112,548-560,884-901		GCP_N_terminal (x1),GCP_C_terminal (x1)
Q9BU76	Q9BU76	Homo sapiens	drllps,phasepdb	client	nucleolus	1-21,105-132,148-263	63-82,117-132,177-210		MMtag (x1)
Q9BUQ8	Q9BUQ8	Homo sapiens	drllps,phasepdb	client	nuclear_speckle,nucleolus,splicesome	1-244	19-110,114-138,144-160,164-197,211-224,323-351		DEAD (x1),Helicase_C (x1)
Q9BVJ6	Q9BVJ6	Homo sapiens	drllps,phasepdb	client	nucleolus	23-49,332-355,367-557,740-771	6-20,29-40,223-234,239-266,277-289,341-365,416-437,485-507,511-521,581-588
Q9BVP2	Q9BVP2	Homo sapiens	drllps,phasepdb	client	nucleolus	1-56,73-104,474-532	57-93,312-327,471-493		GN3L_Grn1 (x1),MMR_HSR1 (x1)
Q9BXS6	Q9BXS6	Homo sapiens	drllps,phasepdb	client	nuclear_pore_complex,nucleolus	47-186,216-267,286-319,401-427	85-97,408-428		NUSAP (x1)
Q9BY42	Q9BY42	Homo sapiens	drllps,phasepdb	client	nucleolus,stress_granule	193-276	187-206
Q9BZ29	Q9BZ29	Homo sapiens	drllps,phasepdb	client	postsynaptic_density,stress_granule	290-313,1241-1282	150-164		DHR-2 (x1),PH (x1),DUF3398 (x1),DOCK-C2 (x1)
Q9C0F1	Q9C0F1	Homo sapiens	drllps	client	centrosome/spindle_pole_body	322-348	335-345		CEP44 (x1)
Q9GZR2	Q9GZR2	Homo sapiens	drllps,phasepdb	client	nucleolus	1-194	24-41,97-108,175-192		RNase_T (x1)
Q9H000	Q9H000	Homo sapiens	drllps,phasepdb	client	p-body,stress_granule	113-142	71-85		zf-CCCH (x2),zf-C3HC4 (x1),zf-CCCH_4 (x1)
Q9H089	Q9H089	Homo sapiens	phasepdb	client	cajal_body	1-31,250-355,623-658	18-30,301-317		MMR_HSR1 (x1)
Q9H0G5	Q9H0G5	Homo sapiens	drllps,phasepdb	client,regulator	nuclear_speckle,splicesome	21-54,204-534	32-44,84-97,108-134,149-170,245-258,389-403,406-422,504-514		DUF2040 (x1)
Q9H0H5	Q9H0H5	Homo sapiens	drllps,phasepdb	client	stress_granule	183-211,249-283,582-632	79-106,590-603		C1_1 (x1),RhoGAP (x1)
Q9H0S4	Q9H0S4	Homo sapiens	drllps,phasepdb	client	nucleolus,stress_granule	1-20,413-455			Helicase_C (x1),DEAD (x1)
Q9H0U4	Q9H0U4	Homo sapiens	drllps	client	nucleolus,postsynaptic_density	174-201			Ras (x1)
Q9H2M9	Q9H2M9	Homo sapiens	drllps,phasepdb	client	postsynaptic_density,stress_granule	36-67	53-63,556-567,667-692,761-779,1220-1231		RAB3GAP2_N (x1),RAB3GAP2_C (x1)
Q9H2X9	Q9H2X9	Homo sapiens	drllps	client	postsynaptic_density	1-63,92-116,942-1052	100-113,134-153,278-298,497-516,630-652,669-686,1003-1021		SLC12 (x3),AA_permease (x2)
Q9H583	Q9H583	Homo sapiens	drllps,phasepdb	client	nucleolus	1170-1191	4-15,708-718,1178-1191,1748-1764,1806-1818,2111-2131		BP28CT (x1),U3snoRNP10 (x1)
Q9H633	Q9H633	Homo sapiens	phasepdb	client	cajal_body,nucleolus	117-154	74-86		Rpr2 (x1)
Q9H6R0	Q9H6R0	Homo sapiens	drllps,phasepdb	client	nucleolus,stress_granule	1-64	39-64		Helicase_C (x1),HA2 (x1),OB_NTP_bind (x1),DEAD (x1)
Q9H7D0	Q9H7D0	Homo sapiens	drllps,phasepdb	client	postsynaptic_density,stress_granule	1679-1702,1772-1870	752-764,1195-1205,1664-1687,1780-1795,1815-1826,1842-1859		DHR-2 (x1),SH3_1 (x1),DOCK-C2 (x1),DOCK_N (x1)
Q9H814	Q9H814	Homo sapiens	phasepdb	client	nucleolus	1-33,83-111,183-211	60-77,157-177,370-384		RNA_GG_bind (x1)
Q9H898	Q9H898	Homo sapiens	drllps,phasepdb	client	nucleolus	116-135			zf-C2H2_jaz (x1)
Q9H8W3	Q9H8W3	Homo sapiens	drllps,phasepdb	client	nucleolus	1-126	11-23,91-111
Q9H9Y2	Q9H9Y2	Homo sapiens	drllps,phasepdb	client	nucleolus	1-105	2-35,71-92,285-298		Brix (x1)
Q9HAU0	Q9HAU0	Homo sapiens	drllps,phasepdb	client	postsynaptic_density,stress_granule	140-163,459-495,928-978,1025-1116	315-326,649-669,1088-1102		PH (x1),WW (x1)
Q9HB21	Q9HB21	Homo sapiens	drllps	client	postsynaptic_density	291-332,355-404	316-332		PH (x2)
Q9HB58	Q9HB58	Homo sapiens	drllps	client	pml_nuclear_body	131-216,231-385	136-154,170-186,257-267,418-439,540-550		SAND (x1),HSR (x1)
Q9NP64	Q9NP64	Homo sapiens	drllps,phasepdb	client	nucleolus	161-241	161-175,183-211,223-241		S1 (x1)
Q9NP98	Q9NP98	Homo sapiens		driver
Q9NQ66	Q9NQ66	Homo sapiens	drllps	client	postsynaptic_density	469-534,834-891,963-994,1072-1095,1173-1216	465-483,491-501,512-519,967-984,1003-1023,1051-1079		PLC-beta_C (x1),PH_14 (x1),EF-hand_like (x1),PI-PLC-X (x1),PI-PLC-Y (x1),DUF1154 (x1)
Q9NQC7	Q9NQC7	Homo sapiens	drllps	client	postsynaptic_density	309-353,392-411			CAP_GLY (x2),UCH (x1)
Q9NQM4	Q9NQM4	Homo sapiens	drllps,phasepdb	client	pml_nuclear_body	1-22,34-68			PIH1_CS (x1)
Q9NQS7	Q9NQS7	Homo sapiens	drllps,phasepdb	client,driver	nucleolus	48-105,138-159,190-253,285-316,371-489,607-640,660-740,754-787,826-845	83-103,127-153,197-208,377-394,459-472,532-784	1-58_phasepdb	INCENP_N (x1),INCENP_ARK-bind (x1)
Q9NQW6	Q9NQW6	Homo sapiens	drllps,phasepdb	client	nucleolus,stress_granule	1-113,136-196,294-328,380-399,579-600,625-664	97-108,266-286,573-600,754-764,887-903		Anillin_N (x2),Anillin (x1),PH (x1)
Q9NQZ2	Q9NQZ2	Homo sapiens	drllps,phasepdb	client	nucleolus	1-45,62-166,420-466	6-21,70-112,145-178,339-358,385-408,437-448		Sas10_Utp3 (x1),Sas10 (x1)
Q9NR30	Q9NR30	Homo sapiens	drllps,phasepdb	client	nucleolus,p-body,pml_nuclear_body,stress_granule	1-188,708-783	21-49,71-84,104-116,128-139,162-180,524-535,610-616,745-762	1-783_phasepdb	DEAD (x1),Helicase_C (x1),GUCT (x1)
Q9NRF9	Q9NRF9	Homo sapiens	drllps,phasepdb	client	nucleolus	93-147	95-122,124-147		CBFD_NFYB_HMF (x1)
Q9NRY4	Q9NRY4	Homo sapiens	drllps	client	postsynaptic_density	1058-1089,1124-1146,1177-1207,1446-1499	420-440,490-508,1036-1047,1214-1225,1227-1235,1444-1457,1462-1494		RhoGAP (x1),Ras (x1),RhoGAP-FF1 (x1),FF (x1)
Q9NVA2	Q9NVA2	Homo sapiens	drllps,phasepdb	client	nucleolus,postsynaptic_density	398-429	342-369,371-419		Septin (x1)
Q9NVI1	Q9NVI1	Homo sapiens	drllps,phasepdb	client,regulator	nuclear_speckle,nucleolus	1300-1328	549-574,637-647,689-696,893-903,983-996		FANCI_S1-cap (x1),FANCI_S4 (x1),FANCI_HD1 (x1),FANCI_S2 (x1),FANCI_HD2 (x1),FANCI_S1 (x1),FANCI_S3 (x1)
Q9NVI7	Q9NVI7	Homo sapiens	drllps,phasepdb	client	nucleolus,p-body,stress_granule	1-52,159-181	9-42,55-66,79-90,141-177,192-209,236-252		DUF3523 (x2),AAA (x1)
Q9NVM6	Q9NVM6	Homo sapiens	drllps	client	nuclear_speckle	79-145	19-30,100-134,137-159,172-181		DnaJ (x1),RRM_1 (x1)
Q9NVP1	Q9NVP1	Homo sapiens	drllps,phasepdb	client	nucleolus,p-body	31-169	108-116,135-153,413-432,630-648,651-665		DEAD (x1),Helicase_C (x1),DUF4217 (x1)
Q9NWT1	Q9NWT1	Homo sapiens	drllps,phasepdb	client	nucleolus	312-392	371-389		WD40 (x3)
Q9NXG0	Q9NXG0	Homo sapiens	drllps	client	centrosome/spindle_pole_body	1-79,421-450,493-529,865-917	5-14,59-83,104-116,173-193,240-274,405-432,524-558,615-642,687-735,750-793,866-876,1037-1067,1125-1136,1215-1230,1288-1308,1398-1405
Q9NXV6	Q9NXV6	Homo sapiens	drllps,phasepdb	client	nucleolus	129-356	49-66,185-228,272-313,321-425,532-548		XTBD (x1)
Q9NY93	Q9NY93	Homo sapiens	drllps,phasepdb	client	nuclear_speckle,nucleolus	506-547	160-171,246-256,325-337,509-526		Helicase_C (x1),DEAD (x1)
Q9NYF8	Q9NYF8	Homo sapiens	drllps,phasepdb	client	nuclear_speckle,stress_granule	1-437,464-502,637-796,810-840,862-920	3-94,99-159,259-268,272-285,358-369,396-407,707-725,728-743,749-776,794-825,862-875,898-920		THRAP3_BCLAF1 (x1)
Q9NYY3	Q9NYY3	Homo sapiens	drllps,phasepdb	client,regulator	centrosome/spindle_pole_body,pml_nuclear_body	21-70,406-433	35-68,360-379,451-467		POLO_box (x2),Pkinase (x1)
Q9NZG7	Q9NZG7	Homo sapiens	drllps	client	postsynaptic_density	1-21	64-88,107-127		Ninjurin (x1)
Q9NZM3	Q9NZM3	Homo sapiens	drllps	client	postsynaptic_density	219-241,350-378,691-752	84-95,149-168,214-230,317-329,368-494,530-550,579-612,630-647,700-744,831-850,1041-1054,1471-1482		SH3_1 (x2),SH3_9 (x2),RhoGEF (x1),PH_13 (x1),C2 (x1),EF-hand_4 (x2),SH3_2 (x1)
Q9P031	Q9P031	Homo sapiens	drllps,phasepdb	client	nucleolus	1-22,182-205	161-208		rRNA_processing (x1)
Q9P2B4	Q9P2B4	Homo sapiens	drllps,phasepdb	client	nucleolus,stress_granule	387-430,463-490,511-609	140-174,200-227,239-280,398-434,439-452,467-477,579-600		CortBP2 (x1)
Q9P2E3	Q9P2U7	Homo sapiens		client
Q9P2U7	Q9P2U7	Homo sapiens	drllps	client	postsynaptic_density	497-560	236-256,403-422,525-539,550-556		MFS_1 (x1)
Q9UDT6	Q9UDT6	Homo sapiens	drllps	client	postsynaptic_density	1-71,143-162,195-215,313-339,1018-1046	27-38,48-70,314-338,361-381,407-448,543-550,564-605,675-702,704-738,749-800,860-887		CAP_GLY (x2)
Q9UDY2	Q9UDY2	Homo sapiens	llpsdb,phasepdb	client,driver	stress_granule,zo_protein_compartment	152-306,408-506,920-1079,1105-1190	182-206,232-244,278-305,397-410,423-432,987-999,1060-1070	509-876_phasepdb	PDZ (x3),SH3_2 (x1),Guanylate_kin (x1)
Q9UHB6	Q9UHB6	Homo sapiens	drllps,phasepdb	client	paraspeckle,postsynaptic_density,stress_granule	78-131,146-182,211-264,323-381,509-709	360-376,572-589,753-759		LIM (x1)
Q9UHC6	Q9UHC6	Homo sapiens	drllps	client	postsynaptic_density	1026-1045	49-59,921-935,1261-1283		Laminin_G_2 (x4),F5_F8_type_C (x1)
Q9UHX1	Q9UHX1	Homo sapiens	drllps,phasepdb	client	nuclear_speckle,p-body,paraspeckle,splicesome	416-437	21-29,302-354,412-432		RRM_1 (x2)
Q9UI15	Q9UI15	Homo sapiens	drllps,phasepdb	client	postsynaptic_density,stress_granule	176-199			Calponin (x1),CH (x1)
Q9UIG0	Q9UIG0	Homo sapiens	drllps,phasepdb	client	nucleolus,p-body	144-212,302-333,379-432,446-470,788-817,1236-1326,1455-1483	63-79,325-334,385-396,421-436,540-579,732-744,774-804,973-983,1131-1148,1247-1276		PHD (x1),Bromodomain (x1),WAC_Acf1_DNA_bd (x1),WHIM1 (x1),WSD (x1)
Q9UII4	Q9UII4	Homo sapiens		client
Q9UJV9	Q9UJV9	Homo sapiens	drllps,phasepdb	client	nuclear_speckle,nucleolus,p-body,paraspeckle,splicesome	1-39,52-84	24-32,39-56,88-115,201-215		DEAD (x1),Helicase_C (x1)
Q9UJZ1	Q9UJZ1	Homo sapiens	drllps	client	nucleolus,postsynaptic_density	321-356	2-24,240-265		Band_7_C (x1),Band_7 (x1)
Q9UK58	Q9UK58	Homo sapiens	drllps,phasepdb	client	nuclear_speckle	1-36,318-526	2-40,273-285,297-308,380-410,415-439,458-482,486-526		Cyclin_C (x1),Cyclin_N (x1)
Q9UL25	Q9UL25	Homo sapiens	drllps,phasepdb	client	nuclear_stress_body,postsynaptic_density	188-225	1-17		Ras (x1)
Q9UL42	Q9UL42	Homo sapiens	phasepdb	client	nucleolus	335-364	66-71,333-351		PNMA (x1)
Q9Y2S6	Q9Y2S6	Homo sapiens	phasepdb	client	nucleolus	1-64	8-20,23-51		TMA7 (x1)
Q9Y3B9	Q9Y3B9	Homo sapiens	drllps,phasepdb	client	nucleolus,stress_granule	1-125,217-282	17-26,112-135		Rrp15p (x1)
A0FGR8	A0FGR8	Homo sapiens	drllps,phasepdb	client	nucleolus,postsynaptic_density,stress_granule	1-103,660-754	82-98,121-148,153-179,691-706		SMP_LBD (x1),C2 (x3)
A5YKK6	A5YKK6	Homo sapiens	drllps,phasepdb	client	p-body,stress_granule	720-768,1315-1352	181-189,687-698,779-796,1016-1033,1036-1055,1114-1125,1301-1313,1330-1353,1490-1497,1639-1653		CNOT1_CAF1_bind (x1),DUF3819 (x1),Not1 (x1),CNOT1_HEAT (x1),CNOT1_TTP_bind (x1)
A6NHR9	A6NHR9	Homo sapiens	drllps,phasepdb	client	nucleolus,stress_granule	1-24	2-15,97-108,269-280,1187-1195,1651-1671,1938-1958		SMC_hinge (x1)
A7E2Y1	A7E2Y1	Homo sapiens		client
A7MCY6	A7MCY6	Homo sapiens	phasepdb	driver	sint-speckle	326-458	103-127,164-176,185-192,224-267,294-314,342-434,556-566		TBD (x1)
A8CG34	A8CG34	Homo sapiens	phasepdb	client	nuclear_pore_complex	1-24,90-200,296-507,579-747,936-966,1202-1229	4-11,23-70,131-143,146-168,176-192,270-278,294-305,317-328,365-373,409-422,540-575,602-629,689-703,721-747,771-783,819-836,869-875,879-916,978-991,1039-1092,1104-1121,1173-1188
A8K8P3	A8K8P3	Homo sapiens	drllps	client	centrosome/spindle_pole_body	1017-1038,1053-1081,1101-1122	123-135,367-378,559-573,825-840,905-916,1095-1106,1149-1164,1189-1223
O00160	O00160	Homo sapiens	drllps	client	postsynaptic_density	913-1009,1021-1044	935-951,973-988,991-1001		SH3_1 (x1),Myosin_head (x1),Myosin_TH1 (x1)
O00165	O00165	Homo sapiens	drllps,phasepdb	client,regulator	p-body,stress_granule	16-65,99-262	7-17,29-42,57-72
O00203	O00203	Homo sapiens	drllps,phasepdb	client	postsynaptic_density,stress_granule	1-31,268-292,662-811	277-296,677-733,756-806,852-862		Adaptin_N (x1),SEEEED (x1),AP3B1_C (x1)
O00264	O00264	Homo sapiens	drllps,phasepdb	client	nucleolus	51-71,173-195	30-42		Cyt-b5 (x1)
O00291	O00291	Homo sapiens	drllps	client	postsynaptic_density	1017-1037	347-366,377-397,423-474,499-523,535-555,591-611,788-803,987-1007		ANTH (x1),HIP1_clath_bdg (x1),I_LWEQ (x1)
O00303	O00303	Homo sapiens	drllps,phasepdb	client	stress_granule	1-82	2-85		MitMem_reg (x1),JAB (x1)
O00305	O00305	Homo sapiens	drllps	client	postsynaptic_density	1-71,166-185,425-520	173-190,466-482		Guanylate_kin (x1),VGCC_beta4Aa_N (x1)
O00401	O00401	Homo sapiens	drllps,phasepdb,phasepro	client,driver	actin_cortical_patch,arp2/3_protein_complex,droplet,membrane_cluster,nucleolus,postsynaptic_density,receptor_cluster	138-163,184-205,266-406,476-505	5-11,186-200,276-393,484-505	1-505_phasepdb,277-392_phasepro	PBD (x1),WH1 (x1),WH2 (x2)
O00459	O00459	Homo sapiens	drllps	client	centrosome/spindle_pole_body	81-117,254-279,295-320	79-105,189-202,251-277,282-312,718-727		RhoGAP (x1),SH2 (x2),PI3K_P85_iSH2 (x1)
O00499	O00499	Homo sapiens	drllps	client	postsynaptic_density	280-354,400-488	339-345,390-400,481-489		BAR (x1),SH3_9 (x1)
O00533	O00533	Homo sapiens	drllps	client	postsynaptic_density	693-716,1131-1163,1189-1208	538-555,1015-1024,1081-1101		Bravo_FIGEY (x1),I-set (x1),ig (x1),fn3 (x4)
O14514	O14514	Homo sapiens	drllps	client	postsynaptic_density	146-167,313-335,1385-1475,1501-1548	3-40,212-230,293-306,319-330,473-484,951-970,989-1000,1015-1026,1090-1114,1384-1440,1547-1558		TSP_1 (x5),AGRB_N (x1),HRM (x1),GAIN (x1),GPS (x1),7tm_2 (x1)
O14576	O14576	Homo sapiens	drllps	client	centrosome/spindle_pole_body,postsynaptic_density	1-58,96-125,169-221	4-38,92-107,180-187		Dynein_IC2 (x1),WD40 (x1)
O14578	O14578	Homo sapiens	drllps,phasepdb	client	nucleolus,postsynaptic_density,stress_granule	1290-1310,1322-1351,1905-2012	124-135,458-478,554-588,624-703,732-752,767-787,823-843,850-864,874-935,946-966,977-997,1019-1042,1093-1162,1258-1292,1327-1338		PH (x1),CNH (x1),Pkinase (x1)
O14639	O14639	Homo sapiens	drllps	client	postsynaptic_density	339-370,414-510,552-597	360-369,589-607,619-637		LIM (x4),AbLIM_anchor (x1),VHP (x1)
O14734	O14734	Homo sapiens	drllps,phasepdb	client	postsynaptic_density,stress_granule	1-20
O14776	O14776	Homo sapiens	drllps,phasepdb	client	nuclear_speckle,nucleolus,splicesome	1-105,259-348,459-526,615-640,870-895,1076-1098	40-92,97-121,178-256,258-345,356-371,418-431,458-516,624-637,639-656,711-738,1083-1087		FF (x6),WW (x2)
O15020	O15020	Homo sapiens	drllps,phasepdb	client	paraspeckle,postsynaptic_density	2081-2222,2331-2390	84-95,116-136,483-494,523-533,624-643,722-747,835-854,1091-1120,1547-1568,1685-1703,1754-1768,1981-2001,2075-2096,2098-2109,2161-2172,2375-2388		Spectrin (x17),CH (x2),PH_9 (x1)
O15079	O15079	Homo sapiens	drllps	client	postsynaptic_density	1-75,191-246,337-398	7-26,30-49,128-155,230-250,405-416,431-441,479-494		Syntaphilin (x1)
O15347	O15347	Homo sapiens	drllps,phasepdb	client	nucleolus,stress_granule	71-97,161-200	76-97,173-200		HMG_box_2 (x1),HMG_box (x1)
O15372	O15372	Homo sapiens	drllps,phasepdb	client	stress_granule	1-34,265-310	7-32,54-73,270-291		JAB (x1)
O15397	O15397	Homo sapiens	drllps,phasepdb	client	stress_granule	886-934	391-402,896-907,923-939		Cse1 (x1),IBN_N (x1)
O15399	O15399	Homo sapiens	drllps	client	postsynaptic_density	900-935,981-1123,1225-1336	2-14,17-23,32-48,63-76,276-306,316-336,583-604,657-679,845-865,899-934,948-956,972-1006,1016-1044,1073-1104,1106-1131,1200-1257		Lig_chan-Glu_bd (x1),Lig_chan (x1),ANF_receptor (x1)
O15400	O15400	Homo sapiens	drllps	client	postsynaptic_density	129-148	48-68,119-129,203-223,236-261		Syntaxin_2 (x1),SNARE (x1)
O15479	O15479	Homo sapiens	drllps,phasepdb	client	nucleolus	1-112	10-23,32-57,67-87,94-107		MAGE (x1),MAGE_N (x1)
O43172	O43172	Homo sapiens	drllps,phasepdb	client	nuclear_speckle,nucleolus,splicesome,stress_granule	1-20	146-161		PRP4 (x1),WD40 (x6)
O43237	O43237	Homo sapiens	drllps	client	centrosome/spindle_pole_body,postsynaptic_density	187-206,371-423,437-492	396-415		DLIC (x1)
O43242	O43242	Homo sapiens	drllps,phasepdb	client	centrosome/spindle_pole_body,stress_granule	1-69,500-534	17-33,39-60,250-264,331-342,505-525		PCI (x1),Rpn3_C (x1)
O43395	O43395	Homo sapiens	drllps,phasepdb	client	nuclear_speckle,nucleolus,splicesome,stress_granule	73-135,153-183	74-89,112-135,164-178,341-361,526-534,572-584		PRP3 (x1),DUF1115 (x1),PWI (x1)
O43566	O43566	Homo sapiens	drllps	client	centrosome/spindle_pole_body	19-58,192-243,451-490,530-566	209-222		RBD (x2),GoLoco (x1),RGS (x1)
O43670	O43670	Homo sapiens	drllps,phasepdb	client,driver	droplet,nuclear_speckle,nucleolus,others,spindle_apparatus,splicesome	99-157,238-276,300-362,384-478	99-126,145-221,236-253,267-284,290-297,310-323,326-364,393-438,443-472
O43815	O43815	Homo sapiens	drllps	client	nucleolus	124-150,289-310,364-387	17-45,67-87,238-254,331-348,376-384,412-429		WD40 (x5),Striatin (x1)
O43818	O43818	Homo sapiens	drllps,phasepdb	client	nucleolus	1-75	5-34,47-57,64-73,84-105		WD40 (x5)
O60447	O60447	Homo sapiens	drllps	client	centrosome/spindle_pole_body	49-80,98-123,756-810	51-80,102-128,429-449,573-593,601-621,661-681,693-713,734-747		RabGAP-TBC (x1)
O60641	O60641	Homo sapiens	drllps	client	nucleolus,postsynaptic_density	285-326,341-380,393-414,505-525,867-907	332-347,359-376,405-437,443-470,481-492,503-560,620-631,648-667,704-719,735-764,816-864,879-901		ANTH (x1)
O60716	O60716	Homo sapiens	drllps,phasepdb	client	centrosome/spindle_pole_body,postsynaptic_density,stress_granule	855-944	16-36,133-153,857-868,944-956		Arm (x3)
O60749	O60749	Homo sapiens	drllps	client	postsynaptic_density	1-104	17-50,93-107,339-349,360-380,443-463		PX (x1),Sorting_nexin (x1),Vps5 (x1)
O60763	O60763	Homo sapiens	drllps,phasepdb	client	nucleolus,postsynaptic_density,stress_granule	763-783,926-962	93-100,233-248,630-643,659-686,730-752,787-807,850-877,885-918,935-954		Arm_vescicular (x1),Uso1_p115_head (x1),Uso1_p115_C (x1)
O60869	O60869	Homo sapiens	drllps,phasepdb	client	nucleolus	33-66			MBF1 (x1),HTH_3 (x1)
O60870	O60870	Homo sapiens	drllps,phasepdb	client	nucleolus,splicesome	209-260	152-168,208-224,240-259		KN17_SH3 (x1),Kin17_mid (x1)
O60884	O60884	Homo sapiens	drllps,phasepdb	client	nucleolus,postsynaptic_density	366-412	70-83,101-113,202-216,393-403		DnaJ_C (x1),DnaJ_CXXCXGXG (x1),DnaJ (x1)
O75077	O75077	Homo sapiens	drllps	client	postsynaptic_density	1-37	28-39,45-64,96-105,789-816		Pep_M12B_propep (x1),Reprolysin (x1),Disintegrin (x1),ADAM_CR (x1)
O75116	O75116	Homo sapiens	drllps	client	centrosome/spindle_pole_body,postsynaptic_density	1-27,1345-1388	46-58,376-390,463-553,585-605,608-619,662-689,723-743,768-802,824-865,880-914,939-954,968-1009,1056-1094,1171-1182,1346-1357		Pkinase (x1),Rho_Binding (x1)
O75146	O75146	Homo sapiens	drllps	client	postsynaptic_density	424-443,529-549,582-608,1016-1060	74-83,299-321,356-422,433-453,500-534,584-600,627-632,679-693		ANTH (x1),HIP1_clath_bdg (x1),I_LWEQ (x1)
O75150	O75150	Homo sapiens	drllps,phasepdb	client	nucleolus,pml_nuclear_body,stress_granule	1-32,116-146,518-652	63-83,286-306,309-324,333-373,438-465,494-521,542-554,570-575,645-665,693-720,723-750,905-925
O75369	O75369	Homo sapiens	drllps,phasepdb	client,regulator	droplet,paraspeckle,stress_granule	244-267	109-128,238-257,1067-1076,1413-1425		Filamin (x23),CH (x2)
O75382	O75382	Homo sapiens	drllps,phasepdb	client	others,postsynaptic_density,stress_granule	419-464			zf-B_box (x1),zf-RING_UBOX (x1),Filamin (x1),NHL (x6)
O75525	O75525	Homo sapiens	drllps,phasepdb	client	nucleolus,sam68_nuclear_body,splicesome,stress_granule	213-267,318-346	203-228,247-281		Sam68-YY (x1),Qua1 (x1),KH_1 (x1)
O75643	O75643	Homo sapiens	drllps,phasepdb	client	nuclear_body,nuclear_speckle,nucleolus,splicesome,stress_granule	50-80	65-78,206-223,373-386,611-623,876-887,1031-1042,1818-1829,2035-2047		DEAD (x2),Sec63 (x2),Helicase_PWI (x1),Helicase_C (x1)
O75694	O75694	Homo sapiens	drllps,phasepdb	client	nuclear_body,nucleolus,stress_granule	985-1012	8-18,599-618,990-1006,1121-1136		Nucleoporin_C (x1),Nucleoporin_N (x1)
O75781	O75781	Homo sapiens	drllps	client	postsynaptic_density	31-160,247-296,335-378	18-52,104-126,286-297,332-343		Paralemmin (x1)
O75821	O75821	Homo sapiens	drllps,phasepdb	client,regulator	paraspeckle,stress_granule	1-59,209-234	43-58		RRM_1 (x1),eIF3g (x1)
O75822	O75822	Homo sapiens	drllps,phasepdb	client	stress_granule	1-108,217-238	2-18,29-70,73-106,208-224,238-256		eIF3_subunit (x1)
O75937	O75937	Homo sapiens	drllps,phasepdb	client	nucleolus,splicesome,stress_granule	181-253	2-19,135-146,175-202		DnaJ (x1)
O76024	O76024	Homo sapiens	drllps	client	postsynaptic_density	1-86	6-23,40-53,267-273,340-362,408-421,506-514,559-586,877-886
O94806	O94806	Homo sapiens	drllps,phasepdb	client	centrosome/spindle_pole_body,nucleolus	332-371	337-354		C1_1 (x2),PH (x1),Pkinase (x1)
O94874	O94874	Homo sapiens	drllps	client	postsynaptic_density	407-473,745-770	354-365,414-424,428-438,444-460		E3_UFM1_ligase (x1)
O94906	O94906	Homo sapiens	phasepdb	client	cajal_body,nuclear_speckle,splicesome,stress_granule	1-79	67-80,110-132,220-236,651-672,749-769		PRP1_N (x1),TPR_8 (x1)
O94925	O94925	Homo sapiens	drllps	client	postsynaptic_density	68-118,647-669	36-53,57-63,90-110,589-602		EF-hand_14 (x1),Glutaminase (x1),Ank_2 (x1)
O94967	O94967	Homo sapiens	drllps,phasepdb	client	stress_granule	393-421,500-590	137-146,226-254,424-452,505-516,722-733		WD40 (x2),ANAPC4_WD40 (x1)
O94973	O94973	Homo sapiens	drllps	client	postsynaptic_density	612-681	23-43,644-696		Adaptin_N (x1),Alpha_adaptinC2 (x1),Alpha_adaptin_C (x1)
O95049	O95049	Homo sapiens	llpsdb,phasepdb	driver	zo_protein_compartment	92-173,279-377,791-886,899-919	127-169,305-313,446-457,557-568,790-801,816-832	380-770_phasepdb	PDZ (x3),SH3_2 (x1),Guanylate_kin (x1)
O95072	O95072	Homo sapiens	drllps	client	centrosome/spindle_pole_body	278-301	163-188,218-246,275-306,376-392,416-427,435-482		Rad21_Rec8_N (x1),Rad21_Rec8 (x1)
O95202	O95202	Homo sapiens	drllps	client	postsynaptic_density	718-739	10-30,121-136,206-227,245-260,442-460,532-596,713-738		LETM1 (x1)
O95219	O95219	Homo sapiens	drllps	client	postsynaptic_density	1-46	25-41,237-248,375-395		PX (x1)
O95232	O95232	Homo sapiens	drllps,phasepdb	client	nuclear_speckle,nucleolus,stress_granule	107-126,234-432	220-240,242-370,381-396		LUC7 (x1)
O95292	O95292	Homo sapiens	drllps,phasepdb	client	postsynaptic_density,stress_granule		166-193,219-243		Motile_Sperm (x1)
O95478	O95478	Homo sapiens	drllps,phasepdb	client	nucleolus	20-41	37-49		Ribosomal_S8e (x1)
O95684	O95684	Homo sapiens	drllps	client	centrosome/spindle_pole_body	139-218,232-308,331-353	2-15,178-191,205-223,286-303,348-361		FOP_dimer (x1)
O95758	O95758	Homo sapiens	drllps,phasepdb	client	p-body,paraspeckle,stress_granule	32-55,435-455	144-159,306-320		RRM_8 (x1)
O95782	O95782	Homo sapiens	drllps,phasepdb	client	postsynaptic_density,stress_granule	615-675	23-43,646-682,699-741,812-825		Adaptin_N (x1),Alpha_adaptinC2 (x1),Alpha_adaptin_C (x1)
O95983	O95983	Homo sapiens	drllps	client	centrosome/spindle_pole_body	254-291	267-287		MBD (x1),MBD_C (x1),MBDa (x1)
O96005	O96005	Homo sapiens	drllps	client	nucleolus	1-50,614-669	7-25,35-54,76-89,392-406,605-633,649-668		CLPTM1 (x1)
O96008	O96008	Homo sapiens	drllps	client	nucleolus	1-71	5-54,59-76,326-341		Porin_3 (x1)
O96011	O96011	Homo sapiens	drllps,phasepdb	client	postsynaptic_density,stress_granule	157-176	159-201,242-251		PEX11 (x1)
O96017	O96017	Homo sapiens	drllps	client	centrosome/spindle_pole_body	1-66,506-538	23-62,75-92,458-473		FHA (x1),Pkinase (x1)
P01024	P01024	Homo sapiens	drllps	client	postsynaptic_density	954-973	2-24		MG2 (x1),A2M_recep (x1),NTR (x1),MG3 (x1),MG1 (x1),MG4 (x1),A2M_BRD (x1),ANATO (x1),A2M (x1),TED_complement (x1)
P02511	P02511	Homo sapiens	drllps,llpsdb,phasepdb	client,driver	centrosome/spindle_pole_body,postsynaptic_density,stress_granule	146-175			Crystallin (x1),HSP20 (x1)
P04156	P04156	Homo sapiens	llpsdb,phasepdb,phasepro	driver	cytoplasmic_protein_granule	26-108	50-94,113-135,188-201,231-253	1-253_phasepdb,23-111_phasepro	Prion_bPrPp (x1),Prion (x1)
P04264	P04264	Homo sapiens	drllps	client	nucleolus	22-47,489-523,568-644	2-23,29-66,83-144,235-283,298-318,391-471,501-511,513-631		Keratin_2_head (x1),Filament (x1),Keratin_2_tail (x1)
P05198	P05198	Homo sapiens	drllps,phasepdb	client,regulator	nuclear_speckle,nucleolus,p-body,postsynaptic_density,stress_granule	293-315	46-59,296-315		EIF_2_alpha (x1),S1 (x1)
P05387	P05387	Homo sapiens	drllps,phasepdb	client	nucleolus	78-115	63-108
P05388	P05388	Homo sapiens	drllps,phasepdb	client	imp1_ribonucleoprotein_granule,nuclear_body,postsynaptic_density	294-317	109-117,270-310		RL10P_insert (x1),Ribosomal_L10 (x1)
P05455	P05455	Homo sapiens	drllps,phasepdb	client	nucleolus	329-408	191-222,276-289,328-344		RRM_1 (x1),La (x1),RRM_3 (x1)
P05787	P05787	Homo sapiens	drllps,phasepdb	client	nucleolus,stress_granule	1-41	24-62,144-164,172-192,207-234,300-341,346-380,394-405,416-460		Keratin_2_head (x1),Filament (x1)
P06730	P06730	Homo sapiens	drllps,llpsdb,phasepdb	client,driver,regulator	others,p-body,stress_granule	1-30	5-23		IF4E (x1)
P07237	P07237	Homo sapiens	drllps,phasepdb	client,driver	nucleolus,paraspeckle,stress_granule	471-508	2-17,476-500		Thioredoxin (x2)
P07910	P07910	Homo sapiens	drllps,phasepdb	client	nuclear_stress_body,nucleolus,p-body,splicesome,stress_granule	139-190,221-306	112-121,140-155,175-190,193-220,229-246,258-281,285-298		RRM_1 (x1)
P08047	P08047	Homo sapiens	drllps	client	centrosome/spindle_pole_body,pml_nuclear_body	1-93,109-141,285-304,329-395,567-598	20-34,40-53,72-88,124-139,287-297,301-335,342-357,381-423,465-481,559-582,728-742		zf-C2H2 (x3)
P08195	P08195	Homo sapiens	drllps	client	postsynaptic_density	15-39	127-138,149-159,182-208,389-412,580-598		SLC3A2_N (x1),Alpha-amylase (x1)
P08579	P08579	Homo sapiens	drllps,phasepdb	client	cajal_body,nuclear_speckle,splicesome	99-145	97-123		RRM_1 (x2)
P08621	P08621	Homo sapiens	drllps,llpsdb,phasepdb	client,driver,regulator	gemini_of_cajal_body,nuclear_body,nuclear_speckle,nucleolus,paraspeckle,smn_complex,splicesome,stress_granule	48-79,187-437	4-15,59-83,186-203,231-308,317-407		RRM_1 (x1),U1snRNP70_N (x1)
P09012	P09012	Homo sapiens	drllps,phasepdb	client	nuclear_speckle,nucleolus,p-body,splicesome	100-133	103-114,125-148,157-201		RRM_1 (x2)
P09234	P09234	Homo sapiens	drllps,phasepdb	client	nuclear_body,nucleolus,splicesome,stress_granule	62-96,140-159	63-152		zf-U1 (x1)
P09429	P09429	Homo sapiens	drllps,phasepdb	client	nucleolus,paraspeckle,stress_granule	76-95,161-215	144-157,170-215		HMG_box_2 (x1),HMG_box (x1)
P09497	P09497	Homo sapiens	drllps,phasepdb	client	postsynaptic_density,spindle_apparatus,stress_granule	1-82	2-27		Clathrin_lg_ch (x1)
P09874	P09874	Homo sapiens	drllps,phasepdb	client	centrosome/spindle_pole_body,nuclear_speckle,nucleolus,postsynaptic_density,stress_granule	198-233,361-385	220-239,358-386,433-448,483-495,497-509,998-1010		zf-PARP (x2),PADR1 (x1),BRCT (x1),WGR (x1),PARP_reg (x1),PARP (x1)
P10415	P10415	Homo sapiens	drllps	client	pml_nuclear_body	39-85	31-47,75-93,213-225		BH4 (x1),Bcl-2 (x1)
P10515	P10515	Homo sapiens	drllps	client	nucleolus,postsynaptic_density	29-49,184-219,312-346	183-211,316-351,397-419		Biotin_lipoyl (x2),E3_binding (x1),2-oxoacid_dh (x1)
P10644	P10644	Homo sapiens	drllps,llpsdb,phasepdb	client,driver	paraspeckle,postsynaptic_density	64-96		12-113_phasepdb	cNMP_binding (x2),RIIa (x1)
P11274	P11274	Homo sapiens	drllps	client	postsynaptic_density	67-173,185-248,286-392,416-476	28-48,87-121,123-138,340-356,369-387,459-468,519-531,784-804,812-829,1165-1186		RhoGAP (x1),Bcr-Abl_Oligo (x1),RhoGEF (x1),C2 (x1)
P11277	P11277	Homo sapiens	drllps	client	postsynaptic_density	1-30,2074-2117	397-414,455-468,471-491,513-528,997-1017,1039-1059,1538-1558,1977-1997,2083-2103,2117-2129		Spectrin (x17),CH (x2)
P12956	P12956	Homo sapiens	drllps,phasepdb	client	nucleolus,p-body	1-28,536-562	11-25,120-133,252-265,327-338		Ku (x1),Ku_N (x1),Ku_C (x1),SAP (x1)
P13498	P13498	Homo sapiens	drllps,phasepdb	client	paraspeckle	134-195	151-183		Cytochrom_B558a (x1)
P13591	P13591	Homo sapiens	drllps	client	postsynaptic_density	766-858	252-261,715-746,807-819		I-set (x3),fn3 (x2)
P13645	P13645	Homo sapiens	drllps	client	nucleolus	1-24,453-584	2-144,150-170,259-286,358-385,404-431,455-581		Filament (x1)
P13861	P13861	Homo sapiens	drllps,phasepdb	client	centrosome/spindle_pole_body,postsynaptic_density,stress_granule	47-90	77-92		cNMP_binding (x2),RIIa (x1)
P14635	P14635	Homo sapiens	drllps,phasepdb	client	centrosome/spindle_pole_body,nucleolus	19-47,93-116	86-119		Cyclin_N (x1),Cyclin_C (x1)
P14649	P14649	Homo sapiens	drllps	client	postsynaptic_density	1-51	2-41
P14678	P14678	Homo sapiens	drllps,phasepdb	client	nucleolus,smn_complex,splicesome	163-240	98-117,151-164,169-240		LSM (x1)
P14859	P14859	Homo sapiens	drllps	client	opt_domain	1-34,67-95,258-283,357-381,494-557	81-99,117-159,174-191,210-231,248-263,277-289,350-371,439-449,458-486,505-560,566-602,687-708,727-742		Pou (x1),Homeodomain (x1)
P14866	P14866	Homo sapiens	drllps,phasepdb	client	imp1_ribonucleoprotein_granule,nuclear_body,nuclear_stress_body,nucleolus,sam68_nuclear_body,stress_granule	1-100,284-378	3-28,36-57,70-90,317-342,359-377		RRM_1 (x1),RRM_8 (x1)
P15056	P15056	Homo sapiens	drllps,phasepdb	client,driver	centrosome/spindle_pole_body	1-38,308-454	6-11,27-39,82-103,110-137,314-328,333-343,428-432		RBD (x1),C1_1 (x1),PK_Tyr_Ser-Thr (x1)
P15170	P15170	Homo sapiens	drllps,phasepdb	client	stress_granule	1-69	14-31,44-56,187-198		GTP_EFTU_D2 (x1),GTP_EFTU_D3 (x1),GTP_EFTU (x1)
P15408	P15408	Homo sapiens	drllps,phasepdb	client	pml_nuclear_body	1-39,110-131,193-242,289-326	122-133,138-183,211-221,230-235,297-320		bZIP_1 (x1)
P15502	P15502	Homo sapiens	drllps,llpsdb,phasepdb,phasepro	driver	collagen-containing_extracellular_matrix,droplet,extracellular_matrix	615-645	14-18,26-81,88-158,161-175,179-205,227-245,253-383,398-437,443-499,501-613,630-643,647-760	1-786_phasepdb,27-786_phasepro
P15927	P15927	Homo sapiens	phasepdb	client	p-body,paraspeckle,pml_nuclear_body	21-41	4-23		RPA_C (x1)
P17096	P17096	Homo sapiens	drllps,phasepdb	client	nucleolus,stress_granule	1-107	2-9,23-34,54-68,71-106
P17931	P17931	Homo sapiens	drllps,llpsdb,phasepdb,phasepro	driver	droplet,galectin_complex,galectin_lattice	1-60	29-113	1-250_phasepdb,20-100_phasepro	Gal-bind_lectin (x1)
P20962	P20962	Homo sapiens	phasepdb	client	nucleolus	1-102	7-76		Prothymosin (x1)
P22692	P22692	Homo sapiens	drllps	client	centrosome/spindle_pole_body	149-172	2-21,52-64		Thyroglobulin_1 (x1),IGFBP (x1)
P23511	P23511	Homo sapiens	drllps,phasepdb	client	pml_nuclear_body	299-347	14-37,39-58,99-167,205-223,226-240		CBFB_NFYA (x1)
P24534	P24534	Homo sapiens	drllps,phasepdb	client	nucleolus,paraspeckle	78-115	86-124		EF-1_beta_acid (x1),EF1_GNE (x1)
P26583	P26583	Homo sapiens	drllps,phasepdb	client	nucleolus	52-150,162-209	80-92,186-209		HMG_box_2 (x1),HMG_box (x1)
P27105	P27105	Homo sapiens	drllps	client	postsynaptic_density	1-22	31-52,205-219		Band_7 (x1)
P28289	P28289	Homo sapiens	drllps,phasepdb	client	paraspeckle,postsynaptic_density	36-61	19-37,112-123		Tropomodulin (x1)
P29084	P29084	Homo sapiens	drllps,phasepdb	client	nucleolus,stress_granule	1-63,243-272	24-42		TFA2_Winged_2 (x1),TFIIE_beta (x1)
P31689	P31689	Homo sapiens	drllps,llpsdb,phasepdb	client,driver	nuclear_body,nucleolus,postsynaptic_density,stress_granule	352-397	22-33,66-82,93-104	1-397_phasepdb	DnaJ_C (x1),DnaJ_CXXCXGXG (x1),DnaJ (x1)
P35249	P35249	Homo sapiens	drllps,phasepdb	client	nucleolus,stress_granule	1-36			Rep_fac_C (x1),AAA (x1)
P35250	P35250	Homo sapiens	drllps,phasepdb	client	nucleolus,stress_granule	1-29			Rep_fac_C (x1),AAA (x1)
P35613	P35613	Homo sapiens	drllps	client	postsynaptic_density	353-385	2-15,322-345
P35659	P35659	Homo sapiens	drllps,phasepdb	client	nucleolus	1-61,184-325	29-51,54-65,186-206,227-258,264-310		DEK_C (x1)
P37108	P37108	Homo sapiens	drllps,phasepdb	client,regulator	nucleolus,stress_granule	116-136	102-136		SRP14 (x1)
P41236	P41236	Homo sapiens	drllps	client	centrosome/spindle_pole_body	1-44,111-142,163-205	117-133,167-173		IPP-2 (x1)
P43487	P43487	Homo sapiens	drllps,phasepdb	client	centrosome/spindle_pole_body,stress_granule	1-35,163-201	35-47,154-168		Ran_BP1 (x1)
P49006	P49006	Homo sapiens	drllps	client	postsynaptic_density	1-195	15-26,53-64,77-106,153-191		MARCKS (x2)
P52943	P52943	Homo sapiens	drllps,phasepdb	client	nucleolus,postsynaptic_density	98-119			LIM (x2)
P53999	P53999	Homo sapiens	drllps,phasepdb	client	nucleolus	1-64	3-24,46-58		PC4 (x1)
P54105	P54105	Homo sapiens	drllps,phasepdb	client	paraspeckle,splicesome,stress_granule	135-159	87-108,137-155		Voldacs (x1)
P55036	P55036	Homo sapiens	drllps,phasepdb	client	centrosome/spindle_pole_body,paraspeckle	224-255,300-327,341-377	189-201,225-246,365-377		UIM (x2),VWA_2 (x1)
P55209	P55209	Homo sapiens	drllps	client	nucleolus	1-32,132-163,346-391	8-31,126-165,239-248,263-292,311-326,344-379		NAP (x1)
P60880	P60880	Homo sapiens	drllps	client	postsynaptic_density	1-23	4-24,57-77		SNAP-25 (x1)
P61106	P61106	Homo sapiens	drllps,phasepdb	client	nuclear_stress_body,postsynaptic_density	188-215			Ras (x1)
P61266	P61266	Homo sapiens	drllps	client	centrosome/spindle_pole_body,postsynaptic_density	1-20	13-26,265-278		SNARE (x1),Syntaxin (x1)
P62314	P62314	Homo sapiens	drllps,phasepdb	client,regulator	cajal_body,nuclear_body,smn_complex,splicesome,stress_granule	88-119	96-119		LSM (x1)
P62851	P62851	Homo sapiens	drllps,phasepdb	client	nucleolus	1-38	4-21,25-39		Ribosomal_S25 (x1)
P62995	P62995	Homo sapiens	drllps,phasepdb	client,driver	nuclear_speckle,nucleolus,p-body,splicesome,stress_granule	1-114,196-225,242-288	10-32,36-107,213-249,260-288	1-288_phasepdb	RRM_1 (x1)
P63162	P63162	Homo sapiens	drllps,phasepdb	client	cajal_body	163-240	93-119,148-164,169-209,212-240		LSM (x1)
P82979	P82979	Homo sapiens	drllps,phasepdb	client	cajal_body,nuclear_speckle,nucleolus	45-86,161-210	43-80,165-180		SAP (x1)
P83731	P83731	Homo sapiens	drllps,phasepdb	client	nuclear_body,nucleolus,paraspeckle,postsynaptic_density	106-157	102-142		Ribosomal_L24e (x1)
P83916	P83916	Homo sapiens	drllps,llpsdb,phasepdb	client,driver,regulator	droplet,nucleolus,stress_granule	63-124	3-26,86-109	1-185_phasepdb	Chromo_shadow (x1),Chromo (x1)
P84101	P84101	Homo sapiens	phasepdb	client	nucleolus	1-59	45-59		4F5 (x1)
P84103	P84103	Homo sapiens	drllps,phasepdb	client,regulator	nuclear_body,nuclear_speckle,nucleolus,p-body,smn_complex,splicesome,stress_granule	81-164	86-143,148-160		RRM_1 (x1)
P98179	P98179	Homo sapiens	drllps,phasepdb	client,driver	droplet,nucleolus,paraspeckle,stress_granule	81-157	82-138	1-157_phasepdb	RRM_1 (x1)
Q00577	Q00577	Homo sapiens	drllps,phasepdb	client	postsynaptic_density,stress_granule	1-55,295-322	6-57,281-321		PurA (x1)
Q01105	Q01105	Homo sapiens	drllps	client	nucleolus	1-45,158-207,235-290	3-20,41-68,239-290		NAP (x1)
Q01130	Q01130	Homo sapiens	drllps,phasepdb	client,driver	nuclear_body,nuclear_speckle,nucleolus,splicesome,stress_granule	92-221	67-78,101-213	1-221_phasepdb	RRM_1 (x1)
Q02878	Q02878	Homo sapiens	drllps,phasepdb	client	nuclear_stress_body,nucleolus,postsynaptic_density	1-48	18-41,74-88,144-155		Ribosomal_L6e (x1),Ribosomal_L6e_N (x1)
Q07955	Q07955	Homo sapiens	drllps,phasepdb	client,driver	nuclear_speckle,nuclear_stress_body,nucleolus,pml_nuclear_body,splicesome,stress_granule	88-134,191-248	72-85,89-119,196-247	1-248_phasepdb	RRM_1 (x2)
Q12792	Q12792	Homo sapiens	drllps,phasepdb	client	nuclear_speckle,postsynaptic_density	316-350			Cofilin_ADF (x2)
Q12846	Q12846	Homo sapiens	drllps	client	postsynaptic_density	1-21	76-103,274-297		SNARE (x1),Syntaxin (x1)
Q13185	Q13185	Homo sapiens	drllps,phasepdb	client,driver	nucleolus,paraspeckle,stress_granule	1-28,79-125	9-35,90-113	1-183_phasepdb	Chromo_shadow (x1),Chromo (x1)
Q13242	Q13242	Homo sapiens	drllps,phasepdb	client	cajal_body,nuclear_body,nuclear_speckle,nuclear_stress_body,nucleolus,p-body,splicesome,stress_granule	189-221	87-108,186-206		RRM_1 (x2)
Q13243	Q13243	Homo sapiens	drllps,phasepdb	client	cajal_body,nuclear_body,nucleolus,p-body,splicesome,stress_granule	73-105,174-272	73-105,180-233,238-270		RRM_1 (x2)
Q13247	Q13247	Homo sapiens	drllps,phasepdb	client	nuclear_speckle,nucleolus,splicesome,stress_granule	75-103,176-344	74-100,184-283,291-303,324-343		RRM_1 (x2)
Q14011	Q14011	Homo sapiens	drllps,phasepdb	client,driver	cajal_body,droplet,nucleolus,paraspeckle,splicesome,stress_granule	69-172	89-125,130-167	1-172_phasepdb	RRM_1 (x1)
Q14103	Q14103	Homo sapiens	drllps,llpsdb,phasepdb,phasepro	client,driver	droplet,imp1_ribonucleoprotein_granule,nuclear_body,nucleolus,paraspeckle,ribonucleoprotein_complex,sam68_nuclear_bodies_(snbs),sam68_nuclear_body,splicesome,stress_granule	1-92	7-24,27-66,262-268,270-285,291-340	1-355_phasepro	CBFNT (x1),RRM_1 (x2)
Q15004	Q15004	Homo sapiens	drllps	client	centrosome/spindle_pole_body,stress_granule	23-111	28-40		PAF (x1)
Q15005	Q15005	Homo sapiens	drllps	client	nucleolus,stress_granule	1-25	2-31		SPC25 (x1)
Q15038	Q15038	Homo sapiens	drllps,phasepdb	client	stress_granule	1-25	6-18,112-137		DAZAP2 (x1)
Q15050	Q15050	Homo sapiens	drllps,phasepdb	client	nucleolus	233-253,280-365	95-113,302-341,345-365		RRS1 (x1)
Q15185	Q15185	Homo sapiens	drllps,phasepdb	client	stress_granule	123-160	145-153		CS (x1)
Q15287	Q15287	Homo sapiens	drllps,phasepdb	client	nuclear_speckle,splicesome	1-170,240-305	30-46,55-157,243-305		RRM_1 (x1)
Q15555	Q15555	Homo sapiens	drllps,phasepdb	client	postsynaptic_density,stress_granule	1-21,171-240,299-327	200-236,299-326		EB1 (x1),CH (x1)
Q15560	Q15560	Homo sapiens	drllps	client	nucleolus	86-128			TFIIS_M (x1),TFIIS_C (x1),Med26 (x1)
Q15691	Q15691	Homo sapiens	drllps,phasepdb	client,driver	centrosome/spindle_pole_body,postsynaptic_density,stress_granule	146-187	193-213,256-267		CH (x1),EB1 (x1)
Q16543	Q16543	Homo sapiens	drllps,phasepdb	client	paraspeckle,stress_granule	123-145,347-378	54-108,264-285,346-358		CDC37_N (x1),CDC37_M (x1),CDC37_C (x1)
Q16629	Q16629	Homo sapiens	drllps,phasepdb	client	nuclear_speckle,nuclear_stress_body,nucleolus,splicesome,stress_granule	123-238	86-105,120-188,192-234		RRM_1 (x1)
Q1W6H9	Q1W6H9	Homo sapiens	drllps	client	centrosome/spindle_pole_body	1-84,111-203	17-34,75-94,168-195,266-279		FAM110_N (x1),FAM110_C (x1)
Q2TAP0	Q2TAP0	Homo sapiens	drllps	client	postsynaptic_density	140-167	141-166		Erf4 (x1)
Q3ZCQ8	Q3ZCQ8	Homo sapiens	drllps,phasepdb	client	nuclear_speckle,nuclear_stress_body,postsynaptic_density	25-60	9-22,49-61,63-87,313-330		NIF (x1)
Q5HYJ3	Q5HYJ3	Homo sapiens	drllps,phasepdb	client	nuclear_speckle,nucleolus	144-243	148-160,167-187,216-227,299-319		FAM76 (x1)
Q5J8M3	Q5J8M3	Homo sapiens	drllps	client	postsynaptic_density	20-39	22-41		DUF1077 (x1)
Q5RKV6	Q5RKV6	Homo sapiens	drllps,phasepdb	client	nucleolus,stress_granule	1-36	68-97,100-116,118-133,157-172,224-236,261-270		RNase_PH (x1)
Q5VWX1	Q5VWX1	Homo sapiens	drllps,phasepdb	client	nucleolus,sam68_nuclear_body	182-284,319-349	41-48,185-197,202-225,256-282		Sam68-YY (x1),Qua1 (x1),KH_1 (x1)
Q6PK04	Q6PK04	Homo sapiens	drllps,phasepdb	client	nucleolus	1-64,149-184,204-225,265-289	2-28,46-56,151-169
Q6RFH5	Q6RFH5	Homo sapiens	drllps,phasepdb	client	nucleolus	323-345,360-385			WD40 (x1)
Q6UXV4	Q6UXV4	Homo sapiens	drllps	client	postsynaptic_density	187-268	184-201,225-239		ApoO (x1)
Q86SE5	Q86SE5	Homo sapiens	drllps	client	nucleolus	171-192,249-291	126-142,177-189,218-245,272-285		RRM_1 (x1)
Q86V81	Q86V81	Homo sapiens	drllps,phasepdb	client	nuclear_speckle,nucleolus,paraspeckle,splicesome,stress_granule	1-89,187-257	16-76,95-106,196-233		RRM_1 (x1),FoP_duplication (x1)
Q8IY57	Q8IY57	Homo sapiens	drllps,phasepdb	client	nucleolus	1-24,47-120,132-180	62-101,136-156,163-174		YAF2_RYBP (x1),zf-RanBP (x1)
Q8NEJ9	Q8NEJ9	Homo sapiens	drllps,phasepdb	client	nucleolus,sam68_nuclear_body	124-169,277-315	18-38,59-72,142-170,185-204,294-315		Sas10_Utp3 (x1)
Q8NHG7	Q8NHG7	Homo sapiens	drllps	client	postsynaptic_density	1-20,25-77	18-37,49-59		SVIP (x1)
Q8TBF4	Q8TBF4	Homo sapiens	drllps,phasepdb	client	nucleolus	120-217	127-160,164-184		zf-CCHC (x1),RRM_1 (x1)
Q8TC76	Q8TC76	Homo sapiens	drllps	client	centrosome/spindle_pole_body	127-151,237-256,317-337	74-90,127-141,214-238		FAM110_N (x1),FAM110_C (x1)
Q8TDX7	Q8TDX7	Homo sapiens	drllps,phasepdb	client	cajal_body,centrosome/spindle_pole_body,stress_granule	1-21			Pkinase (x1)
Q8WUD1	Q8WUD1	Homo sapiens	drllps	client	nucleolus	189-216			Ras (x1)
Q8WVJ2	Q8WVJ2	Homo sapiens	drllps	client	postsynaptic_density	134-157			CS (x1)
Q8WXF8	Q8WXF8	Homo sapiens	phasepdb	client	nucleolus	104-194	37-76,83-95,129-146,156-191		DED (x1)
Q92597	Q92597	Homo sapiens	drllps	client	centrosome/spindle_pole_body,postsynaptic_density	325-394			Ndr (x1)
Q969T9	Q969T9	Homo sapiens	drllps,phasepdb	client	stress_granule	196-261	98-109,162-186,195-211,218-230,247-255		GRAM (x1)
Q96BK5	Q96BK5	Homo sapiens	drllps,phasepdb	client	nucleolus	1-28,96-115,147-177,189-307	102-121,161-174,291-305,320-325		G-patch (x1)
Q96C19	Q96C19	Homo sapiens	drllps,llpsdb,phasepdb	client,driver	paraspeckle,postsynaptic_density	13-38	17-23,32-47,114-124,204-231	51-240_phasepdb	EF-hand_7 (x1)
Q96CT7	Q96CT7	Homo sapiens	drllps,phasepdb	client	centrosome/spindle_pole_body,postsynaptic_density,stress_granule	1-126,204-223	13-37,47-69		Ccdc124 (x1)
Q96D05	Q96D05	Homo sapiens	drllps	client	postsynaptic_density	12-58	37-61,92-115		DUF4605 (x1)
Q96FI4	Q96FI4	Homo sapiens	drllps,phasepdb	client	centrosome/spindle_pole_body,nucleolus	278-390	240-251,291-301		Fapy_DNA_glyco (x1),Neil1-DNA_bind (x1)
Q96HY6	Q96HY6	Homo sapiens	drllps,phasepdb	client	nucleolus,postsynaptic_density	31-75,100-186	1-22,50-103,123-147,149-188,197-210		DDRGK (x1)
Q96JC9	Q96JC9	Homo sapiens	phasepdb	client	cajal_body,nuclear_speckle	106-268	125-152,188-215,218-232		EAF (x1)
Q96MG7	Q96MG7	Homo sapiens	drllps,phasepdb	client	nucleolus	1-82,285-304	53-80		MAGE (x1)
Q96NC0	Q96NC0	Homo sapiens	drllps,phasepdb	client	nucleolus,splicesome	27-46,149-175	142-181		zf-C2H2_jaz (x1)
Q96QR8	Q96QR8	Homo sapiens	drllps,phasepdb	client	postsynaptic_density,stress_granule	1-32,284-312	4-18,106-118,153-165,194-222,292-308		PurA (x1)
Q96RK4	Q96RK4	Homo sapiens	drllps	client	centrosome/spindle_pole_body	1-25,440-519	204-219,371-384,388-408		TPR_8 (x2)
Q96RT7	Q96RT7	Homo sapiens	drllps,phasepdb	client	centrosome/spindle_pole_body,stress_granule	810-889,929-951,1000-1023,1271-1412	89-97,448-458,735-758,930-942,1321-1340,1401-1425,1552-1563		GCP_C_terminal (x1),GCP_N_terminal (x1)
Q96SB3	Q96SB3	Homo sapiens	drllps	client	postsynaptic_density	1-165,216-447	65-86,126-142,155-176,253-267,282-318,333-363,403-430,600-612,671-726,734-768,794-814		PDZ_5 (x1),PDZ (x1)
Q96SI9	Q96SI9	Homo sapiens	drllps,phasepdb	client	p-body	52-73,349-371,466-499	51-66,472-497,559-574,578-593,608-618		dsrm (x2),DZF (x1)
Q99459	Q99459	Homo sapiens	drllps,phasepdb	client	nuclear_speckle,splicesome,stress_granule	108-143,247-278,408-443	66-77,143-152,258-271,706-718,767-787		Myb_Cef (x1)
Q99460	Q99460	Homo sapiens	drllps	client	centrosome/spindle_pole_body	279-318,839-881,930-953	476-489,506-522,818-828,837-873,936-949		PC_rep (x3),RPN2_C (x1)
Q99536	Q99536	Homo sapiens	drllps	client	postsynaptic_density	1-40	32-46,68-77,113-125,196-206		ADH_N (x1)
Q99613	Q99613	Homo sapiens	drllps,phasepdb	client,regulator	stress_granule	1-44,157-301,522-542,885-913	8-22,127-137,175-190,216-247,265-288,290-308,644-658		eIF-3c_N (x1),PCI (x1)
Q99700	Q99700	Homo sapiens	drllps,phasepdb	client,driver	p-body,stress_granule	1-255,459-954,1137-1219	2-12,33-74,87-127,141-154,164-194,199-246,378-390,551-571,575-607,666-681,721-736,847-871,893-908,925-947,1019-1033,1155-1192,1272-1288		SM-ATX (x1),LsmAD (x1),PAM2 (x1)
Q99729	Q99729	Homo sapiens	drllps,llpsdb,phasepdb	client,driver	imp1_ribonucleoprotein_granule,nuclear_stress_body,nucleolus,p-body,paraspeckle,splicesome,stress_granule	1-66,235-268,311-332	26-49,203-215,235-313	1-332_phasepdb	CBFNT (x1),RRM_1 (x2)
Q99816	Q99816	Homo sapiens	drllps,phasepdb	client	centrosome/spindle_pole_body,nucleolus,postsynaptic_density	198-220	162-197,239-311		UEV (x1),Vps23_core (x1)
Q9BQ67	Q9BQ67	Homo sapiens	drllps,phasepdb	client	nucleolus	1-38,110-141	122-137		WD40 (x3),CAF1C_H4-bd (x1)
Q9BQ75	Q9BQ75	Homo sapiens	drllps,phasepdb	client	nucleolus,stress_granule	1-89	61-79		CMS1 (x1)
Q9BQ89	Q9BQ89	Homo sapiens	drllps	client	centrosome/spindle_pole_body	117-192,236-256	6-17,102-116,125-154,157-182,233-253		FAM110_C (x1),FAM110_N (x1)
Q9BQA5	Q9BQA5	Homo sapiens	drllps,phasepdb	client,regulator	histone_locus_body,nucleolus	431-460	49-63,433-450,484-500		zf-C2H2 (x2)
Q9BR76	Q9BR76	Homo sapiens	drllps,phasepdb	client	postsynaptic_density,stress_granule	408-444	428-441		WD40 (x3),DUF1899 (x1)
Q9BRP8	Q9BRP8	Homo sapiens	phasepdb	client	nucleolus	1-32,55-151	87-108,150-170,182-204		Mago-bind (x1)
Q9BRQ6	Q9BRQ6	Homo sapiens	drllps	client	postsynaptic_density	31-90,106-132	41-52,72-82,136-151
Q9BRT6	Q9BRT6	Homo sapiens	drllps,phasepdb	client	nucleolus	1-27,100-129	67-76,99-128		Laps (x1)
Q9BSJ8	Q9BSJ8	Homo sapiens	drllps,phasepdb	client	nucleolus,postsynaptic_density,stress_granule	1-48,617-641,924-950	4-13,34-53,62-91,302-319,550-570,717-731,873-884,923-946		SMP_LBD (x1),C2 (x5)
Q9BTT0	Q9BTT0	Homo sapiens	drllps,phasepdb	client	nucleolus,stress_granule	149-268	151-215,224-268
Q9BTV5	Q9BTV5	Homo sapiens	drllps	client	centrosome/spindle_pole_body,postsynaptic_density	301-336	47-68,91-111		fn3 (x1),SPRY (x1)
Q9BUF7	Q9BUF7	Homo sapiens	drllps	client	centrosome/spindle_pole_body	87-120	4-19,42-48,54-81
Q9BUT9	Q9BUT9	Homo sapiens	drllps,phasepdb	client	p-body,stress_granule	1-64	43-64		FAM195 (x1)
Q9BV73	Q9BV73	Homo sapiens	drllps	client	centrosome/spindle_pole_body,nucleolus	1273-1308,1699-1725,1820-1839,2223-2244,2307-2345,2416-2442	16-30,96-116,244-260,292-319,388-399,402-443,458-492,507-527,615-653,661-702,710-775,818-839,841-861,870-913,930-961,966-1011,1047-1067,1082-1116,1118-1130,1149-1193,1259-1307,1315-1374,1385-1408,1430-1464,1496-1516,1545-1565,1622-1659,1731-1765,1773-1793,1805-1839,1854-1888,1898-1920,1955-1970,2037-2062,2096-2116,2145-2172,2265-2320,2387-2396
Q9BWG6	Q9BWG6	Homo sapiens	phasepdb	client	nuclear_speckle	76-106,129-186,200-230	161-174		SCNM1_acidic (x1),zf-SCNM1 (x1)
Q9BXF6	Q9BXF6	Homo sapiens	drllps	client	postsynaptic_density	269-312,342-402,415-548	88-105,248-266,356-368,445-461,471-485,544-556,604-619		C2 (x1),RBD-FIP (x1)
Q9BXP5	Q9BXP5	Homo sapiens	drllps,phasepdb	client	nuclear_speckle,splicesome,stress_granule	1-90,271-412,575-598,835-854	3-65,95-116,269-276,322-351,364-403,544-553,565-596,604-616,673-684,735-748,777-788,818-834		SERRATE_Ars2_N (x1),ARS2 (x1)
Q9BY12	Q9BY12	Homo sapiens	drllps,phasepdb	client	p-body,stress_granule	36-61,226-276,517-550,701-723	418-471,540-577,638-675,688-745,867-877		SCAPER_N (x1)
Q9BYJ9	Q9BYJ9	Homo sapiens	drllps,llpsdb,phasepdb,phasepro	client,driver	cytoplasmic_stress_granule,neuronal_ribonucleoprotein_granule,p-body,stress_granule	1-50,238-363	47-63,133-153,253-264,283-325,540-554	1-559_phasepdb,1-523_phasepro	YTH (x1)
Q9BYV8	Q9BYV8	Homo sapiens	drllps	client	centrosome/spindle_pole_body	89-137,275-373			Rhodanese (x1)
Q9BZ67	Q9BZ67	Homo sapiens	drllps,phasepdb	client	nuclear_speckle,nucleolus	1-22,376-408	16-32,214-226,387-394		FERM_M (x1)
Q9BZE4	Q9BZE4	Homo sapiens	drllps,phasepdb	client	nucleolus,p-body	495-517,529-634	448-459,465-479,483-501,544-555,583-606		NOG1 (x1),NOGCT (x1),NOG1_N (x1)
Q9BZJ0	Q9BZJ0	Homo sapiens	phasepdb	client	nuclear_speckle,splicesome	81-106,827-848	128-145,157-168,174-185,191-213,505-517,816-830		HAT (x2)
Q9BZV1	Q9BZV1	Homo sapiens	drllps	client	centrosome/spindle_pole_body,postsynaptic_density	13-79,87-106	52-61		PUB (x1),UBX (x1)
Q9BZZ5	Q9BZZ5	Homo sapiens	drllps,phasepdb	client	nuclear_speckle,nucleolus	452-524	321-336,462-474,500-522		API5 (x1)
Q9C040	Q9C040	Homo sapiens	drllps	client	postsynaptic_density,stress_granule	432-462			zf-B_box (x1),zf-RING_UBOX (x1),Filamin (x1),NHL (x6)
Q9GZS1	Q9GZS1	Homo sapiens	drllps,phasepdb	client	nucleolus	397-419			RNA_pol_I_A49 (x1)
Q9GZU8	Q9GZU8	Homo sapiens	drllps	client	cajal_body	22-52,155-195	23-37,95-114,219-232		FAM192A_Fyv6_N (x1)
Q9H0A0	Q9H0A0	Homo sapiens	drllps,phasepdb	client	nucleolus	990-1025	137-151,292-303,429-460,481-491,689-698,853-873,1006-1025		DUF1726 (x1),Helicase_RecD (x1),GNAT_acetyltr_2 (x1),tRNA_bind_2 (x1)
Q9H0B6	Q9H0B6	Homo sapiens	drllps	client	postsynaptic_density	145-191,476-548,563-622	85-133,280-291,416-428,497-510,536-550,597-620
Q9H0J9	Q9H0J9	Homo sapiens	drllps,phasepdb	client	p-body,stress_granule	234-268	21-31,44-69,542-555		zf-CCCH (x1),WWE (x1),PARP (x1)
Q9H0L4	Q9H0L4	Homo sapiens	drllps,llpsdb,phasepdb	driver	droplet,p-body,stress_granule	203-241,262-418,542-573	212-242,257-278,315-331,473-497,505-568	1-616_phasepdb	CSTF2_hinge (x1),RRM_1 (x1),CSTF_C (x1)
Q9H1I8	Q9H1I8	Homo sapiens	phasepdb	client	nuclear_speckle,stress_granule	617-687,699-757	611-621,658-672		CUE (x1)
Q9H1J1	Q9H1J1	Homo sapiens	drllps	client	nucleolus,stress_granule	1-63,250-476	7-19,48-57,155-167,224-269,282-304,349-360		Smg4_UPF3 (x1)
Q9H1K4	Q9H1K4	Homo sapiens	drllps	client	postsynaptic_density	141-160	288-307		Mito_carr (x3)
Q9H254	Q9H254	Homo sapiens	drllps,phasepdb	client	nucleolus,postsynaptic_density	1-37,1853-1872,2208-2439,2533-2564	315-323,405-425,464-484,626-660,668-688,726-736,751-775,1027-1054,1061-1087,1151-1172,1452-1472,1495-1512,1657-1690,1854-1868,1884-1895,2016-2036,2203-2225,2239-2253,2257-2274,2286-2310,2335-2348,2363-2415,2520-2533		Spectrin (x14),CH (x2),PH_9 (x1)
Q9H444	Q9H444	Homo sapiens	drllps,phasepdb	client	postsynaptic_density,stress_granule	1-23,185-224	4-19,60-74,157-182,205-216		Snf7 (x1)
Q9H910	Q9H910	Homo sapiens	drllps	client	stress_granule	1-190			JUPITER (x1)
Q9H9Q2	Q9H9Q2	Homo sapiens	drllps	client	centrosome/spindle_pole_body	223-264			CSN7a_helixI (x1),PCI (x1)
Q9HA38	Q9HA38	Homo sapiens	phasepdb	client	nucleolus	1-42,180-201	10-22,116-129		zf-C2H2_jaz (x1)
Q9HA65	Q9HA65	Homo sapiens	drllps	client	postsynaptic_density	240-259,594-648	162-177,250-259,463-481,600-634		RabGAP-TBC (x1),PH_RBD (x1)
Q9HAJ7	Q9HAJ7	Homo sapiens	phasepdb	client	nucleolus,pml_nuclear_body	1-23,85-105	13-24		SAP30_Sin3_bdg (x1),zf-SAP30 (x1)
Q9HC98	Q9HC98	Homo sapiens	drllps,phasepdb	client	centrosome/spindle_pole_body,stress_granule	1-32			Pkinase (x1)
Q9HCS7	Q9HCS7	Homo sapiens	drllps,phasepdb	client	nuclear_speckle,p-body,splicesome	810-855	316-333,771-785,823-836		TPR_8 (x2)
Q9HD20	Q9HD20	Homo sapiens	drllps	client	postsynaptic_density	889-933	2-15,57-90,442-467,886-897,1133-1154,1177-1188
Q9NPI6	Q9NPI6	Homo sapiens	drllps,phasepdb	client,driver,regulator	chromatoid_body,p-body,stress_granule	132-154,172-214,513-536	439-453,489-503		mRNA_decap_C (x1),DCP1 (x1)
Q9NQ29	Q9NQ29	Homo sapiens	drllps,phasepdb	client	nuclear_speckle,splicesome,stress_granule	232-371	126-146,152-172,243-321,327-344		LUC7 (x1)
Q9NQ55	Q9NQ55	Homo sapiens	drllps,phasepdb	client	nucleolus	323-473	313-340,377-388,448-469		Brix (x1)
Q9NQT4	Q9NQT4	Homo sapiens	drllps,phasepdb	client	nucleolus,stress_granule	1-24	129-141,206-218		RNase_PH_C (x1),RNase_PH (x1)
Q9NQX3	Q9NQX3	Homo sapiens	drllps	client	postsynaptic_density	181-232,260-290	186-201,213-218,230-250		MoCF_biosynth (x2),MoeA_N (x1),MoeA_C (x1)
Q9NRA8	Q9NRA8	Homo sapiens	drllps,phasepdb	client,regulator	nuclear_speckle,p-body,pml_nuclear_body,stress_granule	1-24,208-230,664-693,707-803,922-953	143-162,169-200,345-356,540-551,619-632,679-687,707-722,733-753,807-820		EIF4E-T (x1)
Q9NRG9	Q9NRG9	Homo sapiens	phasepdb	client	nuclear_pore_complex	500-546	525-546		WD40 (x1)
Q9NRL3	Q9NRL3	Homo sapiens	drllps	client	postsynaptic_density	10-65,213-232,271-345,363-382	6-14,21-60,75-103,214-236,272-284,304-314,367-382,409-422,736-750		WD40 (x4),Striatin (x1)
Q9NRR5	Q9NRR5	Homo sapiens	llpsdb,phasepdb	driver	ubqln_puncta	87-155,301-366,490-533	88-175,181-190,307-318,328-340,344-356,435-444,467-480,507-544	444-601_phasepdb	ubiquitin (x1),UBA (x1)
Q9NS23	Q9NS23	Homo sapiens	drllps	client	centrosome/spindle_pole_body	179-203	172-189		RA (x1),Nore1-SARAH (x1)
Q9NS39	Q9NS39	Homo sapiens	drllps,phasepdb	client	nucleolus	1-36,53-105	3-16,21-33,229-247,266-274,326-339		dsrm (x2),A_deamin (x1)
Q9NT62	Q9NT62	Homo sapiens	drllps,phasepdb	client	stress_granule	143-163	144-162		Autophagy_act_C (x1)
Q9NTI2	Q9NTI2	Homo sapiens	drllps	client	postsynaptic_density	1162-1188	92-109,119-130,315-338,469-481,1029-1055		PhoLip_ATPase_N (x1),PhoLip_ATPase_C (x1)
Q9NTJ3	Q9NTJ3	Homo sapiens	drllps,phasepdb	client	nuclear_stress_body,nucleolus,stress_granule	1-55	11-32,39-52,66-71,404-431,436-484,541-575,765-803,825-845,872-885,934-975		SMC_hinge (x1),SMC_N (x1)
Q9NUJ3	Q9NUJ3	Homo sapiens	drllps	client	postsynaptic_density	1-60	335-343		Tcp11 (x1)
Q9NV58	Q9NV58	Homo sapiens	drllps	client	centrosome/spindle_pole_body	41-61,622-685,700-721	46-62,273-291,361-396,414-454,502-520,670-682,723-734		IBR (x2)
Q9NV70	Q9NV70	Homo sapiens	drllps,phasepdb	client	postsynaptic_density,stress_granule	439-495	50-57,221-248,459-474,478-491		Sec3_C (x1),Sec3-PIP2_bind (x1)
Q9NVU7	Q9NVU7	Homo sapiens	drllps,phasepdb	client	nucleolus	483-525,604-669	118-126,146-163,224-239,254-278,479-495,671-685		SDA1 (x2),NUC130_3NT (x1)
Q9NW13	Q9NW13	Homo sapiens	drllps,phasepdb	client	nucleolus,p-body	84-105,201-330,594-759	99-114,206-221,224-255,280-301,342-361,612-625,686-699		RRM_1 (x3)
Q9NX63	Q9NX63	Homo sapiens	drllps,phasepdb	client	postsynaptic_density,stress_granule	34-61,73-92	67-80
Q9NY12	Q9NY12	Homo sapiens	drllps,phasepdb	client	nucleolus,paraspeckle	1-65,156-217	2-59,151-162,166-216		Gar1 (x1)
Q9NY47	Q9NY47	Homo sapiens	drllps	client	postsynaptic_density	1-41	20-57,293-304,493-503,971-980,1117-1144		VWA_N (x1),VWA (x1),VGCC_alpha2 (x1)
Q9NY61	Q9NY61	Homo sapiens	drllps,phasepdb	client	nuclear_speckle,nucleolus	76-208,309-333	4-35,41-49,92-127,163-189,452-463		AATF-Che1 (x1),TRAUB (x1)
Q9NZH0	Q9NZH0	Homo sapiens	drllps,phasepdb	client	nucleolus,postsynaptic_density	349-371	53-84,94-111,200-220,231-259		7tm_3 (x1)
Q9NZJ7	Q9NZJ7	Homo sapiens	drllps	client	postsynaptic_density	1-76	12-64,67-75		Mito_carr (x1)
Q9NZM5	Q9NZM5	Homo sapiens	drllps,phasepdb	client,regulator	nucleolus,p-body	1-51,303-344	4-16,35-50,296-323,349-366,376-400		Nop53 (x1)
Q9NZQ3	Q9NZQ3	Homo sapiens	drllps	client	postsynaptic_density	101-122,149-286	110-122,162-185,206-247,260-277,299-307,550-569		SH3_1 (x1),DUF2013 (x1)
Q9P0K1	Q9P0K1	Homo sapiens	drllps	client	postsynaptic_density	785-906	729-760,793-810,862-877		Reprolysin (x1),Disintegrin (x1),ADAM_CR (x1),EGF_2 (x1),Pep_M12B_propep (x1)
Q9P0L0	Q9P0L0	Homo sapiens	drllps,phasepdb	client	postsynaptic_density,stress_granule	135-167	172-199,224-249		Motile_Sperm (x1)
Q9P0L9	Q9P0L9	Homo sapiens	drllps	client	centrosome/spindle_pole_body	1-59,759-805	45-59,356-370,388-401,477-499,540-560,592-598,655-682,784-798		PKD_channel (x1)
Q9P1T7	Q9P1T7	Homo sapiens	phasepdb	client	nucleolus	1-71	192-214		MDFI (x1)
Q9P253	Q9P253	Homo sapiens	drllps,phasepdb	client	postsynaptic_density,stress_granule	903-929	486-500,809-843,909-926		Pep3_Vps18 (x1),Clathrin (x1)
Q9P2E9	Q9P2E9	Homo sapiens	drllps,phasepdb	client	postsynaptic_density,stress_granule	44-90,129-152,173-648,895-925,1093-1122,1260-1287,1330-1362,1377-1410	8-31,56-78,99-157,177-185,613-640,695-746,766-786,795-815,824-865,905-928,943-963,975-1023,1066-1078,1135-1155,1226-1257,1273-1284,1301-1321,1349-1359,1370-1401		Rib_recp_KP_reg (x1)
Q9P2I0	Q9P2I0	Homo sapiens	drllps	regulator	cleavage_body,histone_locus_body	407-449	386-430,648-661		Lactamase_B_6 (x1),Beta-Casp (x1),RMMBL (x1),CPSF100_C (x1)
Q9P2K5	Q9P2K5	Homo sapiens	drllps	client	stress_granule	1-101	22-39,207-220,327-344,353-385,393-402,452-466		RRM_1 (x3)
Q9UBC2	Q9UBC2	Homo sapiens	drllps	client	postsynaptic_density	221-261,349-381,614-864	199-212,241-255,365-378,386-469,477-518,533-553,703-724,776-798,843-855		EF-hand_4 (x3)
Q9UBE8	Q9UBE8	Homo sapiens	phasepdb	client	nucleolus	22-72,90-140	14-55,68-85,97-119,124-135		Pkinase (x1)
Q9UBS5	Q9UBS5	Homo sapiens	drllps	client	postsynaptic_density	867-892,909-961	2-20,591-608,667-679,694-700,770-787,827-855,881-940		Sushi (x1),ANF_receptor (x1),7tm_3 (x1)
Q9UBU8	Q9UBU8	Homo sapiens	drllps,phasepdb	client	nucleolus	113-182			Tudor-knot (x1),MRG (x1)
Q9UBU9	Q9UBU9	Homo sapiens	drllps	client	nuclear_speckle,stress_granule	1-86	36-51,184-194,267-280,551-565		Tap-RNA_bind (x1),NTF2 (x1),TAP_C (x1)
Q9UBW7	Q9UBW7	Homo sapiens	drllps,phasepdb	client	cajal_body,pml_nuclear_body	85-177,273-306,983-1002,1028-1064	60-76,882-896,905-918,1088-1112		DUF3504 (x1),zf-FCS (x8)
Q9UBW8	Q9UBW8	Homo sapiens	drllps,phasepdb	client	centrosome/spindle_pole_body,stress_granule	227-275	16-30,223-231		CSN7a_helixI (x1),PCI (x1)
Q9UBY9	Q9UBY9	Homo sapiens	phasepdb	client	cajal_body	1-39	14-31		HSP20 (x1)
Q9UEW8	Q9UEW8	Homo sapiens	drllps	client	postsynaptic_density	361-423	14-54		OSR1_C (x1),Pkinase (x1)
Q9UGJ1	Q9UGJ1	Homo sapiens	drllps,phasepdb	client	centrosome/spindle_pole_body,stress_granule	425-445	65-80,219-232,404-416		GCP_N_terminal (x1),GCP_C_terminal (x1)
Q9UGR2	Q9UGR2	Homo sapiens	drllps,phasepdb	client	p-body,stress_granule	365-403	268-283,293-308,336-353,916-936,960-977		zf-CCCH (x2),TPR_8 (x1)
Q9UGY1	Q9UGY1	Homo sapiens	phasepdb	client	nucleolus,p-body	118-213	2-15,36-66,72-88		Nop25 (x1)
Q9UHB9	Q9UHB9	Homo sapiens	drllps,phasepdb	client	nucleolus,stress_granule	1-53	8-35,81-95		SRP68 (x1)
Q9UHD9	Q9UHD9	Homo sapiens	drllps,llpsdb,phasepdb,phasepro	client,driver	cytoplasmic_stress_granule,droplet,stress_granule,ubqln_puncta	1-32,106-141,287-349,512-556	7-44,116-142,144-161,165-176,294-304,315-358,488-553	1-624_phasepdb,450-624_phasepro	ubiquitin (x1),UBA (x1)
Q9UID3	Q9UID3	Homo sapiens	drllps,phasepdb	client	nucleolus,postsynaptic_density,stress_granule	1-37	2-28,122-142,231-240,256-274,377-395,523-532,743-758
Q9UKD2	Q9UKD2	Homo sapiens	drllps,phasepdb	client	nucleolus,stress_granule	215-239	224-239		RL10P_insert (x1),Ribosomal_L10 (x1)
Q9UKG1	Q9UKG1	Homo sapiens	drllps	client	postsynaptic_density	397-434,467-491,645-709	426-435,628-666		PH (x1),PID (x1)
Q9UKY7	Q9UKY7	Homo sapiens	drllps,phasepdb	client	nucleolus,stress_granule	1-234	10-56,59-74,127-133,145-156		CDV3 (x1)
Q9UN36	Q9UN36	Homo sapiens	drllps	client	postsynaptic_density	1-21,334-371	140-149,323-338,343-361		Ndr (x1)
Q9UNZ2	Q9UNZ2	Homo sapiens	drllps	client	postsynaptic_density,stress_granule	54-117,261-289	83-90		SEP (x1),UBX (x1)
Q9UNZ5	Q9UNZ5	Homo sapiens	drllps,phasepdb	client	nucleolus	1-36	10-25,68-99		DUF2462 (x1)
Q9UPY8	Q9UPY8	Homo sapiens	drllps	client	postsynaptic_density	157-181,261-281	202-222,266-280		CH (x1),EB1 (x1)
Q9Y314	Q9Y314	Homo sapiens	drllps,phasepdb	client	nucleolus,splicesome,stress_granule	132-157			zf-NOSIP (x1)
Q9Y324	Q9Y324	Homo sapiens	drllps,phasepdb	client	nucleolus	22-47	23-40		Fcf1 (x1)
Q9Y383	Q9Y383	Homo sapiens	drllps,phasepdb	client	nuclear_speckle,nucleolus,stress_granule	235-392	126-146,152-172,218-261,269-341,349-370,377-388		LUC7 (x1)
Q9Y3C1	Q9Y3C1	Homo sapiens	drllps,phasepdb	client	nucleolus	1-31	18-33		Nop16 (x2)
Q9Y3E7	Q9Y3E7	Homo sapiens	drllps	client	centrosome/spindle_pole_body	180-222	149-166,196-212		Snf7 (x1)
Q9Y3S2	Q9Y3S2	Homo sapiens	phasepdb	client	nucleolus	1-23,206-320	8-20,269-286		NOA36 (x1)
Q9Y3Y2	Q9Y3Y2	Homo sapiens	phasepdb	client	nucleolus,paraspeckle,stress_granule	151-204	38-58,86-108,110-130,148-208		FoP_duplication (x1)
Q9Y570	Q9Y570	Homo sapiens	drllps,phasepdb	client	stress_granule	1-38,254-280	10-25,79-87,245-269		Abhydrolase_6 (x1)
Q9Y639	Q9Y639	Homo sapiens	drllps	client	postsynaptic_density	365-398	2-27,172-185,336-361
Q9Y657	Q9Y657	Homo sapiens	phasepdb	client	nucleolus,paraspeckle	1-51	28-39		Spin-Ssty (x3)
