# Supplementary material for: Protein language model identifies disordered, conserved motifs implicated in phase separation
Source: eLife. 2025 Oct 20;14:RP105309. doi: 10.7554/eLife.105309 (PMC12537011; doi:10.7554/eLife.105309)
Supplement: Supplementary file 3. [file elife-105309-supp3.csv]

uniprot_id	acc	organism	database_source	llps_roles	mlos	idrs	lcrs	llps_regions	pfam_domains
P09651	P09651	Homo sapiens	drllps,llpsdb,phasepdb,phasepro	client,driver	cytoplasmic_stress_granule,droplet,imp1_ribonucleoprotein_granule,nuclear_body,nuclear_speckle,nuclear_stress_body,nucleolus,others,paraspeckle,postsynaptic_density,sam68_nuclear_body,splicesome,stress_granule	182-216,318-372	190-320,330-345,355-369	1-372_phasepdb,186-372_phasepro	RRM_1 (x2),HnRNPA1 (x1)
Q09737	Q09737	Schizosaccharomyces pombe	drllps,phasepro	driver	droplet,p-body		415-434	1-750_phasepro,880-1076_phasepro	TPP_enzyme_M (x1),TPP_enzyme_C (x1),TPP_enzyme_N (x1)
P17844	P17844	Homo sapiens	drllps,phasepdb	client,driver	nucleolus,smn_complex,splicesome,stress_granule	1-39,477-504	7-23,180-188,477-496,592-602	2-167_phasepdb	DEAD (x1),Helicase_C (x1),P68HR (x2)
Q05753	Q05753	Arabidopsis thaliana	llpsdb,phasepdb	driver		1-22,175-199	11-29,221-232	1-315_phasepdb	Ank_2 (x1)
P91349	P91349	Caenorhabditis elegans	drllps,llpsdb,phasepdb,phasepro	driver	centrosome/spindle_pole_body,droplet,p_granule,pericentriolar_material,pericentriolar_matrix,spindle_apparatus	1-45	150-170,215-249,292-326,572-592,702-722,749-776,805-832,868-888,1003-1030,1148-1163	1-1198_phasepdb,1-1198_phasepro
Q99JP6	Q99JP6	Mus musculus	drllps,phasepdb	client,driver	postsynaptic_density	136-169,244-295	198-210,217-237,285-333,340-355	1-356_phasepdb	WH1 (x1)
Q06124	Q06124	Homo sapiens	drllps,phasepdb	client,driver	nucleolus,pml_nuclear_body,postsynaptic_density	548-571	470-479,559-569	1-593_phasepdb	SH2 (x2),Y_phosphatase (x1)
Q92547	Q92547	Homo sapiens	drllps,phasepdb	client,driver	centrosome/spindle_pole_body,nucleolus	1018-1058,1083-1118,1501-1522	460-475,564-579,907-921,1252-1266	884-1522_phasepdb	BRCT (x4),PTCB-BRCT (x2)
Q13283	Q13283	Homo sapiens	drllps,llpsdb,phasepdb	client,driver	neuronal_granule,others,p-body,paraspeckle,sars-cov-2_n_condensate,stress_granule	144-172,184-243,255-329,413-466	142-167,184-213,291-307,421-450	1-466_phasepdb	NTF2 (x1),RRM_1 (x1)
Q02630	Q02630	Saccharomyces cerevisiae	drllps,phasepdb	client,driver	droplet,nuclear_pore_complex	1-35,49-91,265-341,371-606,678-736,868-939	13-33,193-205,212-235,258-279,329-353,371-382,389-401,406-429,431-442,465-478,481-522,634-647,664-691,719-743	1-736_phasepdb	Nucleoporin_FG (x6),Nucleoporin2 (x1)
P34761	P34761	Saccharomyces cerevisiae	drllps,phasepdb	driver	droplet,stress_granule	14-58,237-280,383-410,469-508,613-661	12-31,138-146,225-272,371-409,421-432,493-510,525-536,628-647	1-661_phasepdb	RRM_1 (x1)
O75928	O75928	Homo sapiens	drllps,llpsdb,phasepdb	client,driver	droplet,pml_nuclear_body	579-621	102-123,135-144,475-483,509-522,571-610	466-488_phasepdb	PINIT (x1),zf-MIZ (x1)
P20236	P20236	Rattus norvegicus	phasepdb	driver	postsynaptic_density	27-54	381-395,414-435	360-460_phasepdb	Neur_chan_memb (x1),Neur_chan_LBD (x1)
Q8JXF6	Q8JXF6	Rabies virus	phasepdb,phasepro	driver	cytoplasmic_viral_factory,negri_body		139-154	1-450_phasepro	Rhabdo_ncap (x1)
Q68FF6	Q68FF6	Mus musculus	drllps,llpsdb,phasepdb	client,driver	postsynaptic_density	363-425,578-615	263-281,449-476,483-493	1-770_phasepdb	Ank_2 (x1),GIT_SHD (x2),GIT_CC (x1),ArfGap (x1),GIT1_C (x1)
Q01130	Q01130	Homo sapiens	drllps,phasepdb	client,driver	nuclear_body,nuclear_speckle,nucleolus,splicesome,stress_granule	92-221	67-78,101-213	1-221_phasepdb	RRM_1 (x1)
P0A9A6	P0A9A6	Escherichia coli	llpsdb,phasepdb,phasepro	driver	ftsz-rich_droplets_at_specific_chromosomal_dna_sites,nuclear_body		12-23,80-93,101-120	1-383_phasepdb,1-383_phasepro	Tubulin (x1),FtsZ_C (x1)
Q13618	Q13618	Homo sapiens	drllps,phasepdb	client,driver	nuclear_speckle,nucleolus	677-698	129-141	1-768_phasepdb	Cullin (x1),Cullin_Nedd8 (x1)
P58555	P58555	Nostoc sp.	llpsdb,phasepdb	driver		296-326		1-414_phasepdb	RuBisCO_small (x1),AAA (x1)
P9WI75	P9WI75	Mycobacterium tuberculosis	phasepdb	driver		332-377	271-282,303-327,336-387,398-407	1-292_phasepdb	Pkinase (x1)
P00925	P00925	Saccharomyces cerevisiae	phasepdb	driver	glycolytic_body		62-81,117-124	1-437_phasepdb	Enolase_C (x1),Enolase_N (x1)
P12978	P12978	Epstein-Barr virus	llpsdb,phasepdb	driver		52-121,258-487	58-103,186-236,286-306,318-333,337-366	145-441_phasepdb
P23201	P23201	Saccharomyces cerevisiae	drllps,llpsdb,phasepdb	client,driver	others,polarisome,stress_granule	123-163,181-223,261-291,522-562,676-782,816-915,954-1086,1098-1130,1171-1246,1276-1312	184-199,307-337,352-372,444-466,543-559,597-608,653-663,721-735,761-780,827-848,1239-1250,1278-1303	1151-1466_phasepdb	GIT_SHD (x2)
P31271	P31271	Homo sapiens	phasepdb	driver	transcriptional_condensate		36-86,94-168,195-207	1-199_phasepdb	HoxA13_N (x1),Homeodomain (x1)
Q99496	Q99496	Homo sapiens	drllps,phasepdb	client,driver	pcg_body,polycomb_body	157-208		1-336_phasepdb	RAWUL (x1)
G5EBV6	G5EBV6	Caenorhabditis elegans	drllps,llpsdb,phasepdb,phasepro	driver	droplet,p_granule	445-468,523-591,620-693	154-165,443-454,460-478,625-693	1-693_phasepdb,160-320_phasepro,633-693_phasepro
Q96MT8	Q96MT8	Homo sapiens	drllps,phasepdb	client,driver	centrosome,centrosome/spindle_pole_body,pericentriolar_matrix		132-159,245-303,364-405,442-469,506-526,678-698	424-541_phasepdb	CEP63 (x1)
P17931	P17931	Homo sapiens	drllps,llpsdb,phasepdb,phasepro	driver	droplet,galectin_complex,galectin_lattice	1-60	29-113	1-250_phasepdb,20-100_phasepro	Gal-bind_lectin (x1)
F1R237	F1R237	Danio rerio	drllps,phasepdb,phasepro	driver,regulator	balbiani_body,germ_plasm,mitochondrial_cloud	1125-1216	243-253,436-447,574-585	1-2117_phasepro	TUDOR (x7)
P19484	P19484	Homo sapiens	llpsdb,phasepdb	driver		1-66,107-142,349-430,447-476	7-47,109-123,132-143,367-390,426-452,455-469	1-476_phasepdb	HLH (x1),DUF3371 (x1),MITF_TFEB_C_3_N (x1)
Q7K2L1	Q7K2L1	Drosophila melanogaster	llpsdb,phasepdb	driver		158-178	18-38,157-174,392-405	1-721_phasepdb	ORC3_N (x1),ORC_WH_C (x1)
P38713	P38713	Saccharomyces cerevisiae	phasepdb	driver	stress_granule	75-114,338-372,556-611	83-95,106-122,580-600,937-957	588-996_phasepdb	PH_8 (x1),Oxysterol_BP (x1)
P0AFF6	P0AFF6	Escherichia coli	phasepdb	driver			211-223,403-423	1-495_phasepdb	S1 (x1),KH_5 (x1),NusA_N (x1)
O13828	O13828	Schizosaccharomyces pombe	drllps,llpsdb,phasepdb,phasepro	driver	droplet,p-body	268-289,425-453,525-552,592-616,654-721	257-267,314-325,569-596	1-504_phasepdb,1-289_phasepro,553-771_phasepro	DCP2 (x1),NUDIX (x1)
Q9SP32	Q9SP32	Arabidopsis thaliana	drllps,phasepdb	client,driver	nuclear_dicing_body,others	99-177,929-952,1801-1831	238-247,589-605,1478-1491,1782-1805,1808-1827	1-1909_phasepdb	PAZ (x1),Ribonuclease_3 (x2),ResIII (x1),Helicase_C (x1)
Q6DEC7	Q6DEC7	Xenopus laevis	phasepdb	driver	nuclear_pore_complex	1-29,106-139,190-211,226-252,285-319	55-66,191-204,288-319	68-285_phasepdb	NUP50 (x1),Ran_BP1 (x1)
Q9Y6Q9	Q9Y6Q9	Homo sapiens	llpsdb,phasepdb	client,driver	stress_granule	1-38,408-494,501-520,537-674,709-730,755-798,911-945,1273-1321	509-530,535-543,649-671,767-779,856-870,975-984,1131-1149,1169-1186,1244-1279,1302-1313,1400-1419	1085-1424_phasepdb	Nuc_rec_co-act (x1),PAS (x1),DUF1518 (x1),SRC-1 (x1),DUF4927 (x1)
Q9SQK3	Q9SQK3	Arabidopsis thaliana	llpsdb,phasepdb	driver		44-106	75-99	1-435_phasepdb	Ank_2 (x1)
Q12092	Q12092	Saccharomyces cerevisiae	llpsdb,phasepdb	driver	pre-autophagosomal_structure	157-196	74-95,187-203	1-213_phasepdb	ATG29_N (x1)
Q13094	Q13094	Homo sapiens	llpsdb,phasepdb	driver	receptor_cluster	78-417	118-149,177-202,396-411	101-420_phasepdb	SAM_2 (x1),SH2 (x1)
P33240	P33240	Homo sapiens	drllps,llpsdb,phasepdb	client,driver	cleavage_body,ddx1_body,droplet,nuclear_body	206-243,340-409,508-532	222-232,266-277,371-383,395-424,431-463,469-481,515-529	1-577_phasepdb	CSTF2_hinge (x1),RRM_1 (x1),CSTF_C (x1)
Q8L3W1	Q8L3W1	Arabidopsis thaliana	drllps,llpsdb,phasepdb,phasepro	driver	droplet,nuclear_body,nucleolus	166-223	173-188	1-341_phasepdb,1-341_phasepro	B3 (x2)
P37840	P37840	Homo sapiens	llpsdb,phasepdb	driver	synapsin_condensate	100-140	10-23,63-78	1-705_phasepdb	Synuclein (x1)
P18615	P18615	Homo sapiens	drllps,phasepdb	client,driver	nuclear_stress_body,stress_granule	30-67,79-258	14-43,147-163,184-243	1-380_phasepdb	RRM_1 (x1)
O00444	O00444	Homo sapiens	drllps,phasepdb	client,driver	centrosome,nucleolus,pericentriolar_matrix	323-458,497-538,808-828	288-303	581-808_phasepdb	Pkinase (x1),Plk4_PB1 (x1),Plk4_PB2 (x1)
Q13151	Q13151	Homo sapiens	drllps,llpsdb,phasepdb	client,driver	droplet,nuclear_stress_body,nucleolus,paraspeckle,splicesome,stress_granule	174-214,262-305	96-107,181-205,212-259,263-304	1-305_phasepdb	RRM_1 (x2)
Q01097	Q01097	Mus musculus	drllps,phasepdb	client,driver	postsynaptic_density	1074-1097,1161-1194,1266-1301	203-214,555-579,818-837,984-992,1266-1277	1-1482_phasepdb	ANF_receptor (x1),Lig_chan-Glu_bd (x1),Lig_chan (x1),NMDAR2_C (x1)
Q91820	Q91820	Xenopus laevis	phasepdb	driver	spindle_apparatus	1-130		1-407_phasepdb	Pkinase (x1)
O43781	O43781	Homo sapiens	drllps,phasepdb,phasepro	client,driver,regulator	centrosome,cytoplasmic_stress_granule,liquid-like_dyrk3_speckles,nuclear_speckle,spindle_apparatus,stress_granule	1-27,97-137	13-22,460-481	1-188_phasepro	Pkinase (x1)
P46937	P46937	Homo sapiens	llpsdb,phasepdb	client,driver	nucleolus,transcriptional_condensate	1-59,91-114,133-158,275-309,355-407	3-51,301-328	1-454_phasepdb	WW (x2)
O15169	O15169	Homo sapiens	drllps,phasepdb	client,driver	nucleolus,others	1-79,215-289,316-344,413-441,480-501,531-629,641-679	225-236,325-339,399-434,530-541,704-724	1-862_phasepdb	AXIN1_TNKS_BD (x1),Axin_b-cat_bind (x1),DIX (x1),RGS (x1)
Q8VI36	Q8VI36	Mus musculus	llpsdb	driver		17-139,156-261,289-338	2-11,45-53,89-99,138-153,169-180,215-231,315-334	1-591_phasepdb	LIM (x4)
A0QSY1	A0QSY1	Mycolicibacterium smegmatis	llpsdb,phasepdb,phasepro	driver	intracellular_non-membrane-bounded_organelle	99-236	136-158,208-236,248-259,461-473,602-615,777-787	1-340_phasepdb,1-340_phasepro	FHA (x2),ABC_tran (x1),ABC2_membrane (x1)
P43243	P43243	Homo sapiens	drllps,phasepdb,phasepro	client,driver,regulator	nuclear_protein_granule,nuclear_stress_body,p-body,paraspeckle,splicesome,stress_granule	146-174,187-214,342-394,588-786	23-32,52-65,69-85,351-361,371-386,651-676,696-719	1-847_phasepdb,1-397_phasepro
P07621	P07621	Escherichia coli	phasepdb	driver		1-26,56-76		1-343_phasepdb	ParB (x1),ParBc (x1)
Q9Y2X0	Q9Y2X0	Homo sapiens	phasepdb	client,driver	mediator_condensate,nucleolus	848-877	182-193	1-212_phasepdb	Med16 (x1)
P04156	P04156	Homo sapiens	llpsdb,phasepdb,phasepro	driver	cytoplasmic_protein_granule	26-108	50-94,113-135,188-201,231-253	1-253_phasepdb,23-111_phasepro	Prion_bPrPp (x1),Prion (x1)
O43823	O43823	Homo sapiens	llpsdb,phasepdb	client,driver	nucleolus	168-203,231-254,269-382,545-571,591-692	106-118,184-198,231-247,280-298,357-387,663-681	101-210_phasepdb	AKAP95 (x1)
Q8NC56	Q8NC56	Homo sapiens	llpsdb,phasepdb	driver		42-97,127-157,172-198	35-87,157-176,181-233,262-276,372-397	1-208_phasepdb	LEM (x1),MSC (x1)
Q6PIF6	Q6PIF6	Homo sapiens	llpsdb,phasepdb	driver	receptor_cluster		441-450,848-864,1597-1607,2068-2078	960-2116_phasepdb	MyTH4 (x2),FERM_M (x1),Myosin_head (x1),IQ (x4)
Q15648	Q15648	Homo sapiens	drllps,llpsdb,phasepdb,phasepro	driver	droplet,enhanceosome,mediator_condensate,nuclear_bodies_that_occur_at_super_enhancers_in_mescs,nuclear_body,nuclear_speckle,transcriptional_condensate	609-706,792-820,874-893,947-1566	8-23,551-574,610-634,682-693,747-764,843-854,1004-1014,1032-1045,1057-1069,1078-1156,1218-1256,1262-1294,1353-1382,1495-1524	1-360_phasepdb,948-1574_phasepdb,948-1574_phasepro	Med1 (x1)
P26599	P26599	Homo sapiens	drllps,llpsdb,phasepdb	client,driver	droplet,nuclear_body,nuclear_speckle,nucleolus,others,splicesome,stress_granule		32-44,162-179,306-335	1-531_phasepdb	RRM_8 (x1),RRM_1 (x1)
P78344	P78344	Homo sapiens	drllps,phasepdb	client,driver	p-body,stress_granule	1-71,498-541	8-25,61-69,108-119,442-454,529-556,673-685,721-743,799-810,890-906	13-97_phasepdb	MA3 (x1),MIF4G (x1),W2 (x1)
O43663	O43663	Homo sapiens	drllps,phasepdb	client,driver	pcg_body,polycomb_body	446-488,517-545,600-620	107-131,385-405,438-458,489-501	1-620_phasepdb
Q14444	Q14444	Homo sapiens	drllps,llpsdb,phasepdb	client,driver,regulator	neuronal_granule,nuclear_speckle,p-body,paraspeckle,stress_granule	1-50,260-291,417-446,475-499,524-709	2-43,61-81,178-188,258-282,311-324,328-337,477-491,537-552,555-570,607-620,676-704	1-709_phasepdb	Caprin-1_dimer (x1),Caprin-1_C (x1)
Q9Y1B2	Q9Y1B2	Drosophila melanogaster	llpsdb,phasepdb	driver		186-222	150-160,233-245	1-257_phasepdb	ORC6 (x1)
O94752	O94752	Schizosaccharomyces pombe	drllps,llpsdb,phasepdb,phasepro	driver	droplet,p-body	173-192	394-415	1-454_phasepdb,1-86_phasepro,231-551_phasepro	YjeF_N (x1),FDF (x1)
P20226	P20226	Homo sapiens	drllps,phasepdb	driver,regulator	opt_domain,p-body,stress_granule,transcriptional_condensate	1-21,36-71,127-159	49-112,126-138,140-156	1-160_phasepdb	TBP (x2)
P62491	P62491	Homo sapiens	drllps,phasepdb	client,driver	nucleolus	183-211		1-216_phasepdb	Ras (x1)
Q13263	Q13263	Homo sapiens	drllps,phasepdb	client,driver	nuclear_stress_body,nucleolus,stress_granule	1-49,411-480,584-618,815-835	1-30,35-63,69-82,86-112,419-431,525-551	1-501_phasepdb	zf-B_box (x2),PHD (x1),zf-RING_5 (x1)
P06634	P06634	Saccharomyces cerevisiae	drllps,llpsdb,phasepdb	driver,regulator	others,p-body,stress_granule	1-55,67-94,533-604	34-87,385-403,449-460,538-554,559-570,579-604	1-604_phasepdb	DEAD (x1),Helicase_C (x1)
P11275	P11275	Rattus norvegicus	phasepdb	driver	postsynaptic_density	314-341	314-324	1-478_phasepdb	Pkinase (x1),CaMKII_AD (x1)
Q96C19	Q96C19	Homo sapiens	drllps,llpsdb,phasepdb	client,driver	paraspeckle,postsynaptic_density	13-38	17-23,32-47,114-124,204-231	51-240_phasepdb	EF-hand_7 (x1)
P40381	P40381	Schizosaccharomyces pombe	phasepdb	driver		1-81,132-259	7-18,49-88,148-164	1-328_phasepdb	Chromo_shadow (x1),Chromo (x1)
P26368	P26368	Homo sapiens	drllps,llpsdb,phasepdb,phasepro	client,driver	nuclear_body,nuclear_speckle,nucleolus,paraspeckle,splicesome,stress_granule	1-90	23-62,242-257,384-405	1-475_phasepdb,27-62_phasepro,149-337_phasepro,385-466_phasepro	RRM_1 (x3)
P05067	P05067	Homo sapiens	drllps,llpsdb,phasepro	driver	centrosome/spindle_pole_body,cytoplasmic_protein_granule,droplet	194-284	2-18,190-208,222-290,425-452,555-575,699-723	672-713_phasepro	APP_Cu_bd (x1),Kunitz_BPTI (x1),APP_N (x1),APP_E2 (x1),Beta-APP (x1),APP_amyloid (x1)
Q9UER7	Q9UER7	Homo sapiens	drllps,llpsdb,phasepdb,phasepro	client,driver	droplet,nuclear_body,nuclear_protein_granule,nuclear_speckle,pml_nuclear_body,spop/daxx_body	1-55,147-185,384-724	11-20,29-44,49-55,60-73,188-219,434-488,529-542,550-560,666-683	1-740_phasepdb,495-740_phasepro	Daxx (x1)
Q96EP5	Q96EP5	Homo sapiens	drllps,phasepdb	client,driver	balbiani_body,droplet,p-body,paraspeckle,stress_granule	74-117,185-407	238-261,270-332,364-395	1-407_phasepdb	RRM_1 (x2)
Q4ACU6	Q4ACU6	Mus musculus	drllps,llpsdb,phasepdb	driver	droplet,postsynaptic_density	354-466,664-688,760-1460,1475-1524,1546-1584,1627-1663	196-207,434-462,632-647,672-684,813-843,857-869,905-923,1078-1092,1109-1121,1173-1194,1235-1252,1266-1278,1318-1332,1341-1355,1370-1395,1409-1427,1552-1558,1584-1599,1626-1658	1-1730_phasepdb	SAM_1 (x1),Ank_2 (x1),SH3_2 (x1),PDZ_6 (x1)
Q14008	Q14008	Homo sapiens	drllps,llpsdb,phasepdb	client,driver	centrosome/spindle_pole_body,nucleolus,postsynaptic_density,stress_granule	516-579,811-851,1077-1160,1422-1443,1801-1822,1949-2032	158-172,234-261,537-577,833-844,1081-1094,1120-1130,1685-1698,1759-1771,1909-1921,2002-2014	1-250_phasepdb	CLASP_N (x3)
F4ID16	F4ID16	Arabidopsis thaliana	drllps,phasepdb	driver	droplet,nuclear_pore_complex	1-144,293-552,714-744,758-836	54-68,89-112,171-202,215-240,243-308,320-337,423-451,461-479,564-590	1-668_phasepdb	Nucleoporin2 (x1)
P26196	P26196	Homo sapiens	drllps,llpsdb,phasepdb	client,driver,regulator	nucleolus,p-body,postsynaptic_density,stress_granule	1-40	27-41,47-60	1-483_phasepdb	DEAD (x1),Helicase_C (x1)
P39517	P39517	Saccharomyces cerevisiae	drllps,llpsdb,phasepdb	client,driver	droplet,p-body,stress_granule	1-20,459-506	5-16,439-452,467-485	1-506_phasepdb	Helicase_C (x1),DEAD (x1)
P54274	P54274	Homo sapiens	drllps,phasepdb	client,driver,regulator	nucleolus,pml_nuclear_body	1-36,266-311,326-375	36-76	1-439_phasepdb	Myb_DNA-binding (x1),TRF (x1)
P01106	P01106	Homo sapiens	llpsdb,phasepdb	client,driver	nucleolus,p-body	204-295	33-37,55-73,207-237,242-268,417-437	1-439_phasepdb	Myc_N (x1),HLH (x1),Myc-LZ (x1)
P49687	P49687	Saccharomyces cerevisiae	phasepdb	driver	nuclear_pore_complex	1-36,133-165,249-278,390-450	17-30,61-77,107-120,134-154,159-188,557-569,1078-1092	1-219_phasepdb	Nucleoporin2 (x1),Nucleoporin_FG (x1),Nup96 (x1)
O15392	O15392	Homo sapiens	drllps,phasepdb	client,driver	centrosome/spindle_pole_body		114-134	1-142_phasepdb	BIR (x1)
P14907	P14907	Saccharomyces cerevisiae	drllps,phasepdb,phasepro	driver	droplet,nuclear_pore_central_transport_channel,nuclear_pore_complex,selective_hydrogel-like_meshwork_formed_by_fg-nucleoporins_in_nuclear_pore_central_channel	1-64,70-89,129-620	19-31,46-63,80-102,119-138,142-166,238-252,270-281,479-490,754-765,781-791	1-601_phasepdb,2-601_phasepro	Nsp1_C (x1)
P03520	P03520	Vesicular stomatitis Indiana virus	phasepdb,phasepro	driver	cytoplasmic_viral_factory,viroplasm	35-77		1-265_phasepro
O60563	O60563	Homo sapiens	drllps,llpsdb,phasepdb,phasepro	driver	droplet,nuclear_speckle	360-385,487-650,688-726	308-321,393-417,509-531,560-570,593-609,708-725	462-654_phasepro	Cyclin_N (x1)
Q8NE35	Q8NE35	Homo sapiens	drllps,phasepdb,phasepro	client,driver	p-body,stress_granule	1-114,158-208	13-28,52-68,85-99,164-209,221-242,271-283	1-698_phasepdb,1-698_phasepro	RRM_7 (x1),CEBP_ZZ (x1)
D8V196	D8V196	Xenopus laevis	llpsdb,phasepro	driver	cytoplasmic_protein_granule	20-49,76-167,218-333	25-41,46-58,76-105,231-249,281-314	1-409_phasepro	RRM_7 (x1),CEBP_ZZ (x1)
O13024	O13024	Xenopus laevis	phasepdb	driver		50-124,237-270,282-452,484-535,565-649,683-736,781-800	85-105,255-287,314-325,416-451,524-563,580-741	790-856_phasepdb	INCENP_N (x1),INCENP_ARK-bind (x1)
Q6ZN16	Q6ZN16	Homo sapiens	phasepdb	driver		1-58,939-958	4-16,23-57,73-83,112-131,1280-1293	1-1313_phasepdb	MAP3K_TRAF_bd (x1),ASK_PH (x1),Pkinase (x1)
P20781	P20781	Rattus norvegicus	phasepdb	driver	postsynaptic_density		22-35,240-255,266-290,450-470	349-474_phasepdb	Neur_chan_memb (x1),Neur_chan_LBD (x1)
Q5ADX8	Q5ADX8	Candida albicans	llpsdb,phasepdb	driver	transcriptional_condensate	1-67,131-173,209-241,260-293,313-343	44-71,137-164,171-179,261-295	1-401_phasepdb
O04492	O04492	Arabidopsis thaliana	drllps,phasepdb	client,driver	nuclear_dicing_body,perinucleolar_compartment		204-223	1-419_phasepdb	dsrm (x2)
P04792	P04792	Homo sapiens	drllps,llpsdb,phasepdb	client,driver,regulator	nucleolus,p-body,postsynaptic_density,splicesome,stress_granule		59-72	1-205_phasepdb	HSP20 (x1)
Q14781	Q14781	Homo sapiens	drllps,llpsdb,phasepdb,phasepro	client,driver	droplet,euchromatin,heterochromatin,pcg_body,pcg_chromatin_condensates,pcg_protein_complex,polycomb_body	60-204,296-348,379-493	70-82,101-127,195-209,265-280,464-478	1-532_phasepdb,1-532_phasepro	Chromo (x1),CBX7_C (x1)
P0DTC9	P0DTC9	Severe acute respiratory syndrome coronavirus 2	llpsdb,phasepdb	driver	sars-cov-2_n_condensate	1-51,63-83,168-212,233-266,361-391	175-208,211-230,236-249,361-379	1-419_phasepdb	CoV_nucleocap (x1)
Q9H211	Q9H211	Homo sapiens	llpsdb,phasepdb	driver		1-118,143-165,383-415	11-23,28-45,48-71,378-415,442-457,499-512	1-546_phasepdb	CDT1 (x1),CDT1_C (x1)
P62750	P62750	Homo sapiens	drllps,phasepdb	client,driver	droplet,nucleolus,postsynaptic_density	1-67	2-30	47-68_phasepdb	Ribosomal_L23eN (x1),Ribosomal_L23 (x1)
G5EDE7	G5EDE7	Caenorhabditis elegans	drllps,llpsdb,phasepdb	driver	droplet,pericentriolar_matrix	55-219,254-328,349-507	145-165,184-204,265-285,289-305,342-362	1-507_phasepdb
P03466	P03466	Influenza A virus	phasepdb	driver		1-21	177-187	1-498_phasepdb	Flu_NP (x1)
P52948	P52948	Homo sapiens	drllps,llpsdb,phasepdb,phasepro	client,driver	droplet,nuclear_pore_central_transport_channel,nuclear_pore_complex,selective_hydrogel-like_meshwork_formed_by_fg-nucleoporins_in_nuclear_pore_central_channel,stress_granule	512-535,614-633,662-682,886-937	5-45,73-87,115-138,257-272,330-358,396-417,427-444,594-610,926-935,1764-1775	1-1817_phasepdb,1-500_phasepro	Nup96 (x1),Nucleoporin2 (x1)
Q54VP4	Q54VP4	Dictyostelium discoideum	phasepro	driver	intracellular_non-membrane-bounded_organelle	216-235	162-172,350-361	146-416_phasepro	HSP20 (x1)
Q13950	Q13950	Homo sapiens	phasepdb	driver	transcriptional_condensate	18-59,222-340,460-521	21-33,45-91,415-443	1-100_phasepdb	Runt (x1),RunxI (x1)
Q94ET8	Q94ET8	Chlamydomonas reinhardtii	phasepdb,phasepro	driver	pyrenoid	26-321	13-26,76-111,134-171,194-232,259-295,298-308	46-317_phasepdb,52-291_phasepro
P10636	P10636	Homo sapiens	llpsdb,phasepro	driver	condensed_compartments_of_microtubule_bundling,cytoplasmic_microtubule	1-573,715-734	216-226,323-340,380-403,442-453,489-540	244-368_phasepro	Tubulin-binding (x4)
P22996	P22996	Escherichia coli	phasepdb	driver			146-158	1-219_phasepdb	HTH_7 (x1),Resolvase (x1)
Q7JVY2	Q7JVY2	Drosophila melanogaster	llpsdb,phasepdb	driver		32-54,110-131,208-234,537-603	49-62,191-223,250-267,532-556	1-549_phasepdb	CDT1 (x1),CDT1_C (x1)
P17600	P17600	Homo sapiens	drllps,llpsdb,phasepdb,phasepro	client,driver	a_matrix_holding_together_clusters_of_synaptic_vesicles_(svs),droplet,postsynaptic_density,presynaptic_cytosol,synapsin_condensate	1-73,418-689	28-51,54-79,87-94,100-114,450-491,493-505,509-527,533-563,568-600,608-634,645-658	1-140_phasepdb,421-705_phasepdb,421-705_phasepro	Synapsin_N (x1),Synapsin (x1),Synapsin_C (x1)
Q8WXF1	Q8WXF1	Homo sapiens	drllps,llpsdb,phasepdb	client,driver	droplet,nuclear_speckle,nucleolus,paraspeckle,stress_granule	460-523	23-61,290-314,321-345,351-377,410-428,433-452,494-516	1-523_phasepdb	RRM_1 (x2),NOPS (x1)
Q14671	Q14671	Homo sapiens	drllps,phasepdb	client,driver	cajal_body,nucleolus,p-body,stress_granule	22-73,233-272,485-524,613-648,742-773	45-58,94-102,393-414,442-457,475-502,527-538,583-614,625-639,647-665,671-695,762-782,797-815	1-1186_phasepdb	PUF (x8)
Q03513	Q03513	Synechococcus elongatus	llpsdb,phasepdb	driver		194-213,427-459	36-52,199-211,431-457	196-540_phasepdb	RuBisCO_small (x3)
P46804	P46804	Nephila clavipes	phasepdb	driver		1-508	1-538,551-562	1-627_phasepdb	Spidroin_MaSp (x1)
Q9UPQ9	Q9UPQ9	Homo sapiens	drllps,phasepdb,phasepro	client,driver	droplet,gw-body,micro-ribonucleoprotein_complex,mirisc,p-body,risc_complex,stress_granule	1-98,126-161,205-349,367-1046,1193-1212,1316-1346,1590-1638,1730-1763,1809-1833	1-39,52-70,119-137,205-223,294-309,379-388,438-450,819-835,837-857,1025-1040,1277-1298,1306-1330,1525-1541,1593-1610,1728-1744,1771-1794,1815-1832	437-1056_phasepdb,437-1056_phasepro	TNRC6-PABC_bdg (x1),Ago_hook (x1)
Q9W4I7	Q9W4I7	Drosophila melanogaster	drllps,llpsdb,phasepro	driver	basal_numb-pon_crescent_in_dividing_neuroblasts,cytoplasmic_protein_granule,droplet	1-50,95-119,193-216,451-491,507-535,547-580	27-39,97-114,348-362,407-469,479-491,568-577	1-228_phasepro
Q9NQS7	Q9NQS7	Homo sapiens	drllps,phasepdb	client,driver	nucleolus	48-105,138-159,190-253,285-316,371-489,607-640,660-740,754-787,826-845	83-103,127-153,197-208,377-394,459-472,532-784	1-58_phasepdb	INCENP_N (x1),INCENP_ARK-bind (x1)
F1QCP4	F1QCP4	Danio rerio	phasepdb	driver		1-207	474-495	1-223_phasepdb	Mab-21 (x1)
P39769	P39769	Drosophila melanogaster	drllps,phasepdb	client,driver	pcg_body	1-85,107-174,252-290,1112-1244,1260-1294	15-28,56-80,119-140,247-256,259-285,411-456,474-485,489-522,580-604,611-657,723-742,775-872,886-974,978-992,1003-1013,1024-1046,1054-1070,1088-1106,1116-1122,1157-1180,1230-1247,1255-1290,1396-1414	1289-1577_phasepdb	SAM_1 (x1)
P32597	P32597	Saccharomyces cerevisiae	drllps,llpsdb	client,driver	others	1090-1246	20-29,193-204,245-256,305-320,672-686,969-983,1086-1096,1142-1153,1179-1190,1198-1212,1224-1248	1183-1420_phasepdb	SnAC (x1),Bromodomain (x1),HSA (x1),SNF2-rel_dom (x1),Helicase_C (x1)
Q9NZI8	Q9NZI8	Homo sapiens	drllps,phasepdb	client,driver,regulator	imp1_ribonucleoprotein_granule,nuclear_stress_body,others,p-body,stress_granule	160-190	377-390	190-577_phasepdb	KH_1 (x4),RRM_1 (x2)
Q53HL2	Q53HL2	Homo sapiens	drllps,phasepdb	client,driver	nucleolus	130-169	125-133	1-280_phasepdb	Borealin (x1),Nbl1_Borealin_N (x1)
P39936	P39936	Saccharomyces cerevisiae	drllps,llpsdb,phasepro	driver	cytoplasmic_stress_granule,droplet,p-body,stress_granule	1-84,128-205,240-351,457-535,833-914	59-73,80-97,136-156,484-496,514-530,839-867	13-97_phasepro	eIF_4G1 (x1),MIF4G (x1)
P16554	P16554	Drosophila melanogaster	drllps,llpsdb,phasepdb,phasepro	driver	basal_numb-pon_crescent_in_dividing_neuroblasts,cytoplasmic_protein_granule,droplet	1-71,519-556	43-59,251-262,345-364,391-403,489-500	65-203_phasepdb,65-203_phasepro	NumbF (x1),PID (x1)
O03042	O03042	Arabidopsis thaliana	phasepdb	driver			46-60	1-479_phasepdb	RuBisCO_large (x1),RuBisCO_large_N (x1)
Q6NZJ6	Q6NZJ6	Mus musculus	drllps,phasepdb	client,driver	neuronal_granule,postsynaptic_density,stress_granule	1-88,173-230,243-326,366-501,507-526,541-606,667-719,734-760,1029-1117,1129-1238	60-81,260-286,436-457,464-487,685-707,830-841,852-871,878-892,1035-1047,1092-1106,1157-1178,1186-1201,1441-1452,1522-1535	1-200_phasepdb	MA3 (x1),W2 (x1),MIF4G (x1)
Q7Z739	Q7Z739	Homo sapiens	drllps,llpsdb,phasepdb,phasepro	client,driver	cytoplasmic_stress_granule,neuronal_ribonucleoprotein_granule,p-body,stress_granule	1-52,243-277,303-351	46-64,134-161,224-233,244-255,289-351,379-394,567-582	1-585_phasepdb,1-550_phasepro	YTH (x2)
P03069	P03069	Saccharomyces cerevisiae	llpsdb,phasepdb	driver	mediator_condensate,transcriptional_condensate	217-248	178-192,243-270	1-281_phasepdb	bZIP_2 (x1)
P23246	P23246	Homo sapiens	drllps,phasepdb,phasepro	client,driver	nuclear_body,nuclear_speckle,nuclear_stress_body,nucleolus,paraspeckle,smn_complex,stress_granule	1-273,579-707	2-33,46-104,114-266,505-525,534-552,562-595,603-622,625-647,668-688,690-700	1-707_phasepdb,1-707_phasepro	RRM_1 (x2),NOPS (x1)
Q91349	Q91349	Xenopus laevis	phasepdb	driver	nuclear_pore_complex	46-66,106-132	2-18,46-60,130-155,171-193,207-230,247-300,338-375	2-352_phasepdb	Nsp1_C (x1)
P0A9P6	P0A9P6	Escherichia coli	phasepdb	driver		438-481,560-629	334-345,350-362,414-429,450-482,568-612	1-629_phasepdb	Helicase_C (x1),DEAD (x1),DbpA (x1),DeaD_C (x1)
O55043	O55043	Rattus norvegicus	llpsdb	driver		402-464,500-520	323-333,443-457,473-490,503-515,601-635	1-646_phasepdb	SH3_2 (x1),PH (x1),betaPIX_CC (x1),RhoGEF (x1)
P09922	P09922	Mus musculus	drllps,phasepdb	client,driver	nuclear_body,pml_nuclear_body		513-523,606-619	1-631_phasepdb	Dynamin_M (x1),Dynamin_N (x1),GED (x1)
Q15059	Q15059	Homo sapiens	llpsdb,phasepdb	driver	transcriptional_condensate	1-35,149-169,237-305,421-462,478-575,637-726	16-33,149-163,208-261,419-431,436-460,463-540,564-568,646-678,692-725	1-726_phasepdb	Bromodomain (x2),BET (x1)
A1Z813	A1Z813	Drosophila melanogaster	phasepro	driver	cytoplasmic_protein_granule,sec_body	1-172,187-206,253-413	19-75,93-110,118-137,150-159,173-188,198-212,231-248,290-320,325-371,379-414,978-989,1048-1061	1-415_phasepro	Gelsolin (x1),zf-Sec23_Sec24 (x1),Sec23_trunk (x1),Sec23_BS (x1),Sec23_helical (x1)
P38996	P38996	Saccharomyces cerevisiae	drllps,phasepro	client,driver	nuclear_body,others,stress_granule	1-174,252-293,571-675,717-802	22-34,43-93,100-139,151-167,172-195,260-276,548-556,573-589,593-618,643-677,697-709,715-728,733-744,763-786	329-404_phasepro,568-793_phasepro	RRM_1 (x1)
P07305	P07305	Homo sapiens	drllps,phasepdb	client,driver	nucleolus,stress_granule	1-29,84-194	5-23,108-194	1-194_phasepdb	Linker_histone (x1)
Q9V7U0	Q9V7U0	Drosophila melanogaster	llpsdb,phasepdb	driver		22-376,390-620	46-65,67-80,88-117,121-129,139-147,152-184,188-196,202-230,233-269,282-335,404-451,455-466,477-496,500-511,518-562,565-617	1-620_phasepdb	Chitin_bind_4 (x1)
Q75E28	Q75E28	Ashbya gossypii	llpsdb,phasepro	driver	cytoplasmic_stress_granule	51-81,347-387,421-563,679-720	50-105,125-135,233-247,402-415,439-556,594-605,707-722	1-661_phasepdb,461-553_phasepro,606-694_phasepro	RRM_1 (x1)
P35222	P35222	Homo sapiens	drllps,phasepdb	client,driver	centrosome/spindle_pole_body,mediator_condensate,postsynaptic_density,stress_granule	34-57,705-781	626-638	1-781_phasepdb	Arm (x4)
D3YXK2	D3YXK2	Mus musculus	phasepdb	driver		1-35,63-117,222-429,498-661,684-736,771-937	11-24,149-153,268-285,292-300,632-728,760-778,885-898	1-937_phasepdb	SAP (x1),RRM_1 (x1)
Q16082	Q16082	Homo sapiens	drllps,phasepdb,phasepro	driver,regulator	cytoplasmic_protein_granule,nuclear_body,nuclear_protein_granule,others		166-182	147-182_phasepro	Crystallin (x1),HSP20 (x1)
Q9ZVD0	Q9ZVD0	Arabidopsis thaliana	drllps,phasepdb	client,driver	nuclear_dicing_body,nucleolus	1-192,288-335,361-380,543-622,666-687	16-83,87-142,574-598	1-720_phasepdb	SERRATE_Ars2_N (x1),ARS2 (x1)
P16333	P16333	Homo sapiens	drllps,llpsdb,phasepdb,phasepro	driver	actin_cortical_patch,arp2/3_protein_complex,droplet,membrane_cluster,pml_nuclear_body,postsynaptic_density,receptor_cluster		84-100	1-377_phasepdb,1-377_phasepro	SH3_9 (x1),SH3_1 (x2),SH2 (x1)
P00519	P00519	Homo sapiens	drllps,llpsdb,phasepdb	driver	droplet,pml_nuclear_body	518-996	5-23,249-260,605-616,629-639,701-710,896-915,977-993	606-618_phasepdb,782-1019_phasepdb	F_actin_bind (x1),SH2 (x1),PK_Tyr_Ser-Thr (x1),SH3_1 (x1)
O55017	O55017	Mus musculus	drllps,llpsdb,phasepdb	client,driver	postsynaptic_density,presynaptic_active_zone_condensate	1-37,802-1015,1042-1066,1972-2193,2230-2249,2273-2292	9-40,219-247,333-356,593-605,607-633,728-739,849-858,903-913,916-933,1091-1102,1274-1297,1385-1413,1555-1571,1589-1616,2040-2050,2092-2114,2276-2292	2151-2327_phasepdb	Ion_trans (x4),GPHH (x1),Ca_chan_IQ (x1)
Q86YR5	Q86YR5	Homo sapiens	drllps,phasepdb	client,driver	postsynaptic_density	391-412,424-492,610-630,644-675	522-530,653-674	461-650_phasepdb	GoLoco (x4)
Q9JIR4	Q9JIR4	Rattus norvegicus	phasepdb,phasepro	driver	cytoplasmic_protein_granule,presynaptic_active_zone_condensate	1-26,205-569,712-746,884-1201,1256-1313,1368-1397	5-18,44-51,283-293,329-345,421-483,524-540,543-553,559-572,629-638,714-730,913-925,928-939,1154-1167,1254-1289,1366-1380,1600-1608	1-1334_phasepdb,505-1206_phasepro	FYVE_2 (x1),C2 (x2),PDZ (x1)
Q06787	Q06787	Homo sapiens	drllps,llpsdb,phasepdb,phasepro	client,driver	cajal_body,cytoplasmic_ribonucleoprotein_granule,cytoplasmic_stress_granule,droplet,neuronal_granule,neuronal_ribonucleoprotein_granule,nucleolus,others,p-body,pml_nuclear_body,stress_granule,synaptosome,neuron_projection	325-349,443-632	492-504,527-549	445-632_phasepdb,445-632_phasepro	KH_9 (x1),KH_1 (x2),Tudor_FRX1 (x1),FXMRP1_C_core (x1),FXMR_C2 (x1),Agenet (x1)
P28163	P28163	Strongylocentrotus purpuratus	phasepdb	driver			23-39,213-239	21-290_phasepdb	Lectin_C (x1)
Q07352	Q07352	Homo sapiens	phasepdb,phasepro	client,driver	cytoplasmic_ribonucleoprotein_granule,p-body,tis_granule	93-113,273-338	80-92,201-218,222-231,290-318	1-338_phasepro	Tis11B_N (x1),zf-CCCH (x2)
O94986	O94986	Homo sapiens	drllps,phasepdb	client,driver	centrosome,centrosome/spindle_pole_body,pericentriolar_matrix	1-27,39-79,108-139,587-611,1120-1142	15-29,121-136,238-272,301-328,388-408,443-457,467-487,621-651,705-725,749-772,924-944,1003-1018,1218-1238,1354-1364	1205-1295_phasepdb
P21507	P21507	Escherichia coli	phasepdb	driver		382-444	7-17,29-38,396-419	1-444_phasepdb	Helicase_C (x1),DEAD (x1)
Q15233	Q15233	Homo sapiens	drllps,phasepdb,phasepro	client,driver,regulator	neuronal_granule,nuclear_body,nuclear_speckle,nuclear_stress_body,nucleolus,p-body,paraspeckle,smn_complex,stress_granule	1-51,443-471	18-42,275-295,313-329,335-368,382-421,423-432	1-471_phasepdb,218-272_phasepro	RRM_1 (x2),NOPS (x1)
G5EEM5	G5EEM5	Caenorhabditis elegans	drllps,phasepdb	driver	centrosome/spindle_pole_body,droplet,p_granule,pericentriolar_matrix	243-278,544-603,867-914	250-276,541-603,892-911,969-995	1-1415_phasepdb
P04289	P04289	Human herpesvirus 1	llpsdb,phasepdb	driver		44-96		1-96_phasepdb	UL11 (x1)
Q07157	Q07157	Homo sapiens	drllps,llpsdb,phasepdb	client,driver	postsynaptic_density,stress_granule,zo_protein_compartment	102-189,295-396,825-1081,1095-1587	1-17,140-151,300-324,605-618,810-824,893-906,1238-1257,1327-1338,1389-1400,1421-1441	516-810_phasepdb	ZU5 (x1),PDZ (x3),SH3_2 (x1),Guanylate_kin (x1)
Q60838	Q60838	Mus musculus	drllps,phasepdb	driver	others	93-255,558-665	2-12,110-123,155-170,193-208,231-246,250-262,395-407,552-569,572-606,613-653,679-692	1-114_phasepdb	Dishevelled (x1),DIX (x1),PDZ (x1),DEP (x1),Dsh_C (x1)
Q5A0W9	Q5A0W9	Candida albicans	llpsdb,phasepdb	driver	transcriptional_condensate	1-117,154-216,233-308,345-364	20-38,102-126,154-169,201-214,231-277,292-297,321-340	1-385_phasepdb	Zn_clus (x1)
Q9UHD9	Q9UHD9	Homo sapiens	drllps,llpsdb,phasepdb,phasepro	client,driver	cytoplasmic_stress_granule,droplet,stress_granule,ubqln_puncta	1-32,106-141,287-349,512-556	7-44,116-142,144-161,165-176,294-304,315-358,488-553	1-624_phasepdb,450-624_phasepro	ubiquitin (x1),UBA (x1)
P00873	P00873	Chlamydomonas reinhardtii	drllps,llpsdb,phasepdb,phasepro	driver	droplet,pyrenoid,pyrenoid_matrix		2-23,26-43	1-185_phasepdb,68-80_phasepro,131-144_phasepro	RuBisCO_small (x1)
P03523	P03523	Vesicular stomatitis Indiana virus	phasepdb,phasepro	driver	cytoplasmic_viral_factory,viroplasm		5-18,510-530,674-683,1608-1622	1-2109_phasepro	Mononeg_mRNAcap (x1),Methyltrans_Mon (x1),Mononeg_RNA_pol (x1)
O43561	O43561	Homo sapiens	drllps,llpsdb,phasepdb,phasepro	driver	droplet,lat_signalosome,receptor_cluster,tcr_signalosome	69-115,206-262	4-26,54-72,141-155,168-185,243-250	1-262_phasepdb,28-262_phasepro	LAT (x1)
P49790	P49790	Homo sapiens	drllps,phasepdb	client,driver	droplet,nuclear_pore_complex,stress_granule	1-37,90-124,171-225,1128-1167,1311-1402,1420-1475	4-14,437-447,461-473,490-505,560-573,642-653,764-776,821-842,891-915,1008-1019,1146-1159,1196-1219,1278-1318,1397-1410	875-1475_phasepdb	Nup153 (x1),Nup_retrotrp_bd (x1),zf-RanBP (x4)
P10644	P10644	Homo sapiens	drllps,llpsdb,phasepdb	client,driver	paraspeckle,postsynaptic_density	64-96		12-113_phasepdb	cNMP_binding (x2),RIIa (x1)
Q9UPU9	Q9UPU9	Homo sapiens	drllps,phasepdb	client,driver	stress_granule	278-323,416-474,572-601	82-95,227-241,292-305,425-438,453-470	1-718_phasepdb	SAM_1 (x1)
Q9NSU2	Q9NSU2	Homo sapiens	phasepdb	driver	cgas-dna_complex	240-278	46-61,100-114,247-260,286-310	1-313_phasepdb
Q07955	Q07955	Homo sapiens	drllps,phasepdb	client,driver	nuclear_speckle,nuclear_stress_body,nucleolus,pml_nuclear_body,splicesome,stress_granule	88-134,191-248	72-85,89-119,196-247	1-248_phasepdb	RRM_1 (x2)
Q02794	Q02794	Saccharomyces cerevisiae	phasepro	driver	cytoplasmic_protein_granule,std1_bodies	1-77	65-78,127-137	1-78_phasepro	STD1 (x1)
P24783	P24783	Saccharomyces cerevisiae	drllps,phasepdb	client,driver	nucleolus,others,stress_granule	1-56,493-546	39-53,447-461,495-543	1-546_phasepdb	DEAD (x1),Helicase_C (x1)
P50995	P50995	Homo sapiens	drllps,llpsdb,phasepdb	client,driver	centrosome/spindle_pole_body,neuronal_granule,postsynaptic_density,stress_granule	1-37,84-199	3-36,75-94,99-177	1-505_phasepdb	Annexin (x4)
Q5FBB7	Q5FBB7	Homo sapiens	drllps,llpsdb,phasepdb	driver	centrosome/spindle_pole_body,droplet	260-331,348-441	8-28,68-88,289-318,353-367,371-380,414-433	1-112_phasepdb	Shugoshin_N (x1),Shugoshin_C (x1)
P35453	P35453	Homo sapiens	phasepdb	driver	transcriptional_condensate	1-28,78-115	14-38,55-73,85-124	1-118_phasepdb	Homeodomain (x1),HoxA13_N (x1)
O75683	O75683	Homo sapiens	drllps,llpsdb,phasepdb	client,driver	droplet,nucleolus	20-106,125-230,299-334	45-68,84-97,140-186,286-306,317-351	1-182_phasepdb,299-326_phasepdb	SURF6 (x1)
P24928	P24928	Homo sapiens	drllps,llpsdb,phasepdb,phasepro	client,driver	droplet,mediator_condensate,nuclear_body,nuclear_speckle,nuclear_stress_body,nucleolus,others,polii_clusters,rna_polymerase_ii,holoenzyme,transcriptional_condensate	1546-1970	951-964,1271-1283,1541-1560,1562-1587,1608-1959	1593-1970_phasepdb,1593-1960_phasepro	RNA_pol_Rpb1_7 (x1),RNA_pol_Rpb1_1 (x1),RNA_pol_Rpb1_R (x42),RNA_pol_Rpb1_2 (x1),RNA_pol_Rpb1_3 (x1),RNA_pol_Rpb1_4 (x1),RNA_pol_Rpb1_5 (x1),RNA_pol_Rpb1_6 (x1)
Q9W4W2	Q9W4W2	Drosophila melanogaster	phasepdb,phasepro	driver	yb_body		153-166,299-316,506-517	1-1042_phasepro
G5EEH9	G5EEH9	Caenorhabditis elegans	drllps,phasepdb	driver	droplet,nuclear_pore_complex,p-body,p_granule	1-41,68-100,301-366,441-473,603-631	2-38,73-83,99-109,201-210,263-275,282-305,330-367,438-455,555-572,745-761	1-493_phasepdb	Nup96 (x1),Nucleoporin_FG (x3),Nucleoporin2 (x1)
Q42029	Q42029	Arabidopsis thaliana	drllps,phasepdb	client,driver	nucleolus		9-33,57-69	42-77_phasepdb	PsbP (x1)
P31483	P31483	Homo sapiens	drllps,llpsdb,phasepdb,phasepro	client,driver	cytoplasmic_stress_granule,droplet,nucleolus,others,p-body,stress_granule	354-386	59-65,82-104	1-386_phasepdb,1-386_phasepro	RRM_1 (x3)
Q5BI67	Q5BI67	Drosophila melanogaster	phasepro	driver	cytoplasmic_protein_granule,sec_body	1-51,63-183,204-230,522-545,579-602,659-938,1204-1244,1611-1814,1847-1872,1891-1953	10-56,66-74,85-137,139-178,260-282,294-320,346-383,410-437,470-479,675-696,725-741,795-811,911-923,974-994,1012-1036,1057-1064,1173-1178,1208-1226,1564-1590,1616-1655,1682-1696,1758-1767,1783-1794,1867-1885,1934-1949	1-1953_phasepro	Sec16_C (x1)
P40070	P40070	Saccharomyces cerevisiae	drllps,llpsdb,phasepdb	client,driver	droplet,p-body,stress_granule	93-187	94-102,108-135,138-167	91-187_phasepdb	LSM (x1)
Q22053	Q22053	Caenorhabditis elegans	drllps,llpsdb,phasepro	driver	dense_fibrillar_component,droplet,nuclear_body,nucleolus,p-body	1-115	8-114	1-352_phasepro	Fibrillarin (x1)
Q00994	Q00994	Homo sapiens	llpsdb,phasepdb	driver	neuronal_granule	1-63	6-20,58-87	1-111_phasepdb	BEX (x1)
Q7ZXV8	Q7ZXV8	Xenopus laevis	llpsdb,phasepdb,phasepro	driver	spindle_apparatus,spindle_matrix	99-131,298-330	113-122,143-159,178-223,296-333,417-437	1-452_phasepdb,93-452_phasepro
P05453	P05453	Saccharomyces cerevisiae	drllps,llpsdb,phasepdb,phasepro	driver	cytoplasmic_protein_granule,droplet,hyperosmotic_shock_foci,others,p-body,stress_granule,sup35_condensate	1-34,63-99,112-234	5-64,68-113,130-142,164-209,241-253,398-410	1-685_phasepdb,5-250_phasepro	GTP_EFTU (x1),GTP_EFTU_D2 (x1),GTP_EFTU_D3 (x1)
Q00613	Q00613	Homo sapiens	drllps,phasepdb	client,driver	centrosome/spindle_pole_body,nuclear_stress_body,stress_granule,transcriptional_condensate	294-324,336-372,444-463,502-529	236-255,361-370	1-529_phasepdb	HSF_DNA-bind (x1),Vert_HS_TF (x1)
P31539	P31539	Saccharomyces cerevisiae	drllps,phasepdb	client,driver	htt_inclusion,hyperosmotic_shock_foci,stress_granule	883-908	97-108,414-434,476-503,510-530,894-908	1-908_phasepdb	Clp_N (x2),AAA (x1),AAA_lid_9 (x1),AAA_2 (x1),ClpB_D2-small (x1)
P10275	P10275	Homo sapiens	llpsdb	driver		36-167,195-228	44-91,150-162,192-199,203-217,319-341,373-385,416-434,448-477,642-657	1-559_phasepdb	zf-C4 (x1),Androgen_recep (x1),Hormone_recep (x1)
D3KYQ3	D3KYQ3	Tetrahymena thermophila	phasepdb	driver	nuclear_pore_complex	1-44,56-204	2-96,99-135,167-176,179-301,318-324,384-409,428-455,472-531,536-575,612-645,651-668,765-784,864-875,923-945	1-666_phasepdb	Nucleoporin_FG (x5),Nucleoporin2 (x1)
O74718	O74718	Schizosaccharomyces pombe	drllps,llpsdb,phasepro	driver	cytoplasmic_protein_granule,droplet,sup35_condensate	1-220	26-40,98-111,141-158,173-184,189-213,349-362	1-235_phasepro	GTP_EFTU (x1),GTP_EFTU_D3 (x1)
P0C0S8	P0C0S8	Homo sapiens	drllps,llpsdb,phasepdb	client,driver	nuclear_stress_body,nucleolus	1-22	2-23	1-130_phasepdb	Histone (x1),Histone_H2A_C (x1)
Q9XW17	Q9XW17	Caenorhabditis elegans	drllps,phasepdb	client,driver,regulator	p-body,p_granule,stress_granule	101-148,277-340	100-125,276-325	1-340_phasepdb	FDF (x1),LSM14 (x1)
P38159	P38159	Homo sapiens	drllps,phasepdb	client,driver	nuclear_body,nuclear_stress_body,nucleolus,p-body,paraspeckle,sam68_nuclear_body,splicesome,stress_granule	61-391	91-127,148-171,218-234,257-274,303-341,355-390	1-391_phasepdb	RRM_1 (x1),RBM1CTR (x1)
Q12888	Q12888	Homo sapiens	drllps,llpsdb,phasepdb,phasepro	driver,regulator	dna_damage_foci,nuclear_body	24-273,290-332,346-507,519-556,568-595,649-687,742-911,997-1028,1045-1103,1127-1148,1188-1232,1269-1478,1622-1719,1745-1768	132-148,413-425,583-596,652-669,1263-1275,1293-1307,1316-1335,1392-1412,1634-1650,1758-1764	1-1972_phasepdb,1203-1972_phasepro	53-BP1_Tudor (x1)
Q96B97	Q96B97	Homo sapiens	llpsdb,phasepdb	driver	receptor_cluster	159-200,328-444,467-610	91-102,121-139,177-195,337-343,377-387,392-407,491-512,550-582,609-647	1-333_phasepdb	SH3_9 (x3)
Q92804	Q92804	Homo sapiens	drllps,llpsdb,phasepdb,phasepro	client,driver	droplet,nuclear_protein_granule,nucleolus,paraspeckle,stress_granule,transcriptional_condensate	1-237,324-356,373-592	4-21,24-40,44-70,72-91,104-129,135-152,175-196,203-214,225-234,255-268,326-351,390-575	1-592_phasepdb,1-216_phasepro,234-320_phasepro	RRM_1 (x1),zf-RanBP (x1)
Q9VNF8	Q9VNF8	Drosophila melanogaster	phasepro	driver	cytoplasmic_protein_granule,sec_body	207-230	207-234	1-773_phasepro	Sec23_trunk (x1),Sec23_BS (x1),Sec23_helical (x1),zf-Sec23_Sec24 (x1),Gelsolin (x1)
O60500	O60500	Homo sapiens	drllps,llpsdb,phasepdb,phasepro	driver	actin_cortical_patch,arp2/3_protein_complex,droplet,membrane_cluster,others,receptor_cluster	1025-1057,1099-1137	2-25,127-140,369-382,568-577,822-838,1049-1075	1-1241_phasepdb,1077-1241_phasepro	C2-set_2 (x5),I-set (x1),fn3 (x1)
Q9JK83	Q9JK83	Mus musculus	llpsdb,phasepdb	driver	par_complex	253-273,326-371	250-275,287-301	1-371_phasepdb	PDZ (x1),PB1 (x1)
P05205	P05205	Drosophila melanogaster	drllps,phasepdb,phasepro	driver	chromatin,droplet,heterochromatin	1-24,47-145	9-31,49-60,100-115	1-206_phasepdb,1-206_phasepro	Chromo_shadow (x1),Chromo (x1)
Q9W102	Q9W102	Drosophila melanogaster	llpsdb,phasepdb	driver			222-233,338-350,411-418	1-459_phasepdb	ORC4_C (x1),AAA_16 (x1)
P23771	P23771	Homo sapiens	phasepdb,phasepro	driver	enhanceosome,enhancer_condensate,nuclear_body,robustly_e2-activated_enhancers_(megatrans)_enhancers	1-29,128-180,194-216,361-389,414-443	135-150,154-166,230-248,322-326,367-377,399-429	1-443_phasepdb,105-260_phasepro	GATA (x2)
Q9UKV8	Q9UKV8	Homo sapiens	drllps,phasepdb,phasepro	client,driver	chromatoid_body,droplet,gw-body,micro-ribonucleoprotein_complex,mirisc,nuclear_speckle,p-body,risc_complex,stress_granule	1-27	4-17	1-859_phasepdb,517-818_phasepro	ArgoL1 (x1),PAZ (x1),ArgoN (x1),ArgoL2 (x1),ArgoMid (x1),Piwi (x1)
Q8C6L5	Q8C6L5	Mus musculus	drllps,llpsdb,phasepdb	driver	cgas-dna_complex,droplet	1-151	8-23,148-163,268-282,404-415	1-147_phasepdb	Mab-21 (x1)
Q06410	Q06410	Saccharomyces cerevisiae	llpsdb,phasepdb	driver	pre-autophagosomal_structure		196-216,356-383	1-417_phasepdb	ATG17_like (x1)
O62011	O62011	Caenorhabditis elegans	phasepdb,phasepro	driver	mutator_foci,mutator_focus,small_rna_amplification_complex	1-63,370-899,913-968	61-83,124-137,221-233,444-458,543-564,629-636,732-794	773-1033_phasepro
O00401	O00401	Homo sapiens	drllps,phasepdb,phasepro	client,driver	actin_cortical_patch,arp2/3_protein_complex,droplet,membrane_cluster,nucleolus,postsynaptic_density,receptor_cluster	138-163,184-205,266-406,476-505	5-11,186-200,276-393,484-505	1-505_phasepdb,277-392_phasepro	PBD (x1),WH1 (x1),WH2 (x2)
Q05D60	Q05D60	Homo sapiens	phasepdb	driver			136-156,241-261,457-477,563-583	469-604_phasepdb	CEP63 (x1)
P62995	P62995	Homo sapiens	drllps,phasepdb	client,driver	nuclear_speckle,nucleolus,p-body,splicesome,stress_granule	1-114,196-225,242-288	10-32,36-107,213-249,260-288	1-288_phasepdb	RRM_1 (x1)
P16862	P16862	Saccharomyces cerevisiae	drllps,phasepdb	driver,regulator	glycolytic_body,p-body,stress_granule	144-167	146-167,881-900	1-959_phasepdb	PFK (x2)
P19837	P19837	Nephila clavipes	phasepdb	driver			1-673	1-748_phasepdb	Spidroin_MaSp (x1)
Q9PUD9	Q9PUD9	Lampetra fluviatilis	llpsdb,phasepdb	driver	synapsin_condensate	19-119,468-671	30-101,107-124,471-599,605-636	474-687_phasepdb	Synapsin_N (x1),Synapsin (x1),Synapsin_C (x1)
P06778	P06778	Saccharomyces cerevisiae	llpsdb,phasepdb	driver	dna_damage_foci	166-251,417-471	252-279,420-432	1-471_phasepdb	Rad52_Rad22 (x1)
P01116	P01116	Homo sapiens	drllps,phasepdb	driver,regulator	postsynaptic_density,stress_granule		7-15	1-189_phasepdb	Ras (x1)
Q13627	Q13627	Homo sapiens	drllps,llpsdb,phasepdb,phasepro	client,driver	droplet,nuclear_speckle,nucleolus,p-body	32-57,115-136,408-442,485-540,596-679,744-763	136-147,428-443,502-525,599-622,650-673	491-686_phasepro	Pkinase (x1)
P25294	P25294	Saccharomyces cerevisiae	drllps,llpsdb,phasepdb	driver,regulator	hyperosmotic_shock_foci,stress_granule	300-325	74-107,115-166	1-352_phasepdb	DnaJ_C (x1),DnaJ (x1)
Q01860	Q01860	Homo sapiens	llpsdb,phasepdb	driver	mediator_condensate,transcriptional_condensate	1-52,88-114	13-28,40-54,77-90	1-360_phasepdb	Pou (x1),Homeodomain (x1)
P06748	P06748	Homo sapiens	drllps,llpsdb,phasepdb,phasepro	client,driver	cajal_body,centrosome/spindle_pole_body,droplet,granular_component,nuclear_stress_body,nucleolus,p-body,smn_complex,stress_granule	120-247	117-133,159-188	1-294_phasepdb,1-294_phasepro	Nucleoplasmin (x1),NPM1-C (x1)
P40967	P40967	Homo sapiens	llpsdb	driver		302-353	9-23,325-339,591-617	25-467_phasepdb	PKD (x1)
Q8N884	Q8N884	Homo sapiens	drllps,llpsdb,phasepdb,phasepro	driver	cgas-dna_complex,cgas_foci,droplet,intracellular_dna/protein_granule,stress_granule	1-144	98-118,132-147,282-293,392-409	1-522_phasepdb,1-146_phasepro,161-522_phasepro	Mab-21 (x1)
P35972	P35972	Measles virus	phasepro	driver	inclusion_body	418-525		392-525_phasepro	Paramyxo_ncap (x1)
J3QQ18	J3QQ18	Mus musculus	llpsdb,phasepdb,phasepro	driver	postsynaptic_density	92-113,373-394,725-754,781-809,932-1017,1034-1150,1271-1308	179-204,329-339,370-396,708-718,787-803,938-973,1040-1068,1110-1126,1192-1226,1231-1251	1147-1380_phasepdb,1147-1308_phasepro	C2 (x1),RasGAP (x2),DUF3498 (x1)
P04591	P04591	Human immunodeficiency virus type 1 group M subtype B	phasepdb	driver	stress_granule	106-128,444-500	94-120	1-500_phasepdb	Gag_p24 (x1),Gag_p17 (x1),zf-CCHC (x2),Gag_p6 (x1)
Q9VSM9	Q9VSM9	Drosophila melanogaster	llpsdb,phasepdb	driver		1-250	143-154,211-228,234-243	1-662_phasepdb	AAA_22 (x1),Cdc6_C (x1)
P22363	P22363	Rabies virus	phasepdb,phasepro	driver	cytoplasmic_viral_factory,negri_body	132-177		92-297_phasepro	PP_M1 (x1)
P51532	P51532	Homo sapiens	drllps,llpsdb,phasepdb	client,driver	nuclear_speckle,nucleolus	1-177,198-352,577-610,647-699,1254-1299,1400-1460,1564-1647	6-55,130-159,221-247,252-289,304-330,407-418,454-474,572-593,657-675,691-702,1019-1034,1283-1300,1313-1327,1353-1364,1393-1403,1407-1418,1421-1443,1567-1590,1611-1621,1627-1647	1-340_phasepdb	Helicase_C (x1),SnAC (x1),Bromodomain (x1),QLQ (x1),HSA (x1),BRK (x1),SNF2-rel_dom (x1)
P03521	P03521	Vesicular stomatitis Indiana virus	phasepdb,phasepro	driver	cytoplasmic_viral_factory,viroplasm		303-317	1-422_phasepro	Rhabdo_ncap (x1)
P9WHW5	P9WHW5	Mycobacterium tuberculosis	phasepdb	driver		420-514	229-242,304-323,422-433,436-495,500-506	1-240_phasepdb
P53550	P53550	Saccharomyces cerevisiae	drllps,phasepdb	client,driver,regulator	others,p-body,stress_granule	302-341,417-465,501-520,528-692,831-867	280-295,313-334,383-404,525-540,596-608,631-646,692-703,723-730	1-970_phasepdb	NUDIX (x1),DCP2 (x1)
P80723	P80723	Homo sapiens	drllps,phasepdb	client,driver	postsynaptic_density	1-227	16-58,61-163,202-217	1-227_phasepdb	BASP1 (x1)
P53297	P53297	Saccharomyces cerevisiae	drllps,llpsdb,phasepdb,phasepro	driver	cytoplasmic_stress_granule,droplet,others,p-body,stress_granule	1-38,305-380,412-488,683-722	64-69,98-109,307-316,338-347,356-367,369-380,408-428,456-475,577-602,655-675,680-695,706-721	570-722_phasepdb,571-722_phasepro	LsmAD (x1),SM-ATX (x1)
P35637	P35637	Homo sapiens	drllps,llpsdb,phasepdb,phasepro	client,driver	cytoplasmic_ribonucleoprotein_granule,cytoplasmic_stress_granule,dna_damage_foci,droplet,gemini_of_cajal_body,neuronal_granule,nuclear_body,nuclear_speckle,nucleolus,others,p-body,paraspeckle,splicesome,stress_granule	1-286,375-424,444-526	17-104,106-261,371-425,450-507	1-526_phasepdb,1-526_phasepro	RRM_1 (x1),zf-RanBP (x1)
Q811U3	Q811U3	Rattus norvegicus	llpsdb,phasepdb	driver	presynaptic_active_zone_condensate	1-54,773-801,903-948	13-51,151-171,336-363,391-411,417-422,503-523,538-639,668-695,702-757,787-833,841-861,876-910	1-581_phasepdb	Cast (x1)
F4IS91	F4IS91	Arabidopsis thaliana	llpsdb,phasepdb	driver		1-73,161-185,357-473,723-750,784-990,1063-1269	6-45,84-101,351-421,449-466,469-481,740-762,825-843,848-863,910-921,953-967,1001-1016,1052-1072,1156-1191,1198-1211	1-1340_phasepdb	DBC1 (x1)
Q07457	Q07457	Saccharomyces cerevisiae	llpsdb,phasepdb	driver		200-250	122-156,246-294,557-577	1-700_phasepdb
Q24168	Q24168	Drosophila melanogaster	llpsdb,phasepdb	driver		1-116,149-274	46-62,87-107,151-161,199-211,214-239	1-618_phasepdb	ORC2 (x1)
Q24169	Q24169	Drosophila melanogaster	llpsdb,phasepdb	driver			142-153	1-460_phasepdb	AAA_16 (x1),ORC5_C (x1)
P35974	P35974	Measles virus	phasepdb,phasepro	driver	inclusion_body	41-99,134-163,201-231,250-273	133-145,258-270,331-348,460-472	304-507_phasepdb,459-507_phasepro	Paramyx_P_V_C (x1),Paramyxo_P_V_N (x1)
Q500V5	Q500V5	Arabidopsis thaliana	phasepro	driver	heterochromatin	1-35,177-202	112-125,180-203,280-285	201-517_phasepdb,180-517_phasepro	Agenet (x3)
Q9U2F5	Q9U2F5	Caenorhabditis elegans	drllps,llpsdb,phasepdb,phasepro	driver	axonal_tiar-2_granules,droplet,neuronal_granule,stress_granule	208-238,324-343,358-391,412-434	213-235,337-366,375-405,420-428	1-434_phasepdb,328-434_phasepro	RRM_1 (x3)
P11994	P11994	Strongylocentrotus purpuratus	phasepdb	driver		118-178,211-445	122-140,159-180,205-224,258-302,323-352,356-392,396-431	18-445_phasepdb	Pericardin_rpt (x7)
Q5XGN1	Q5XGN1	Xenopus laevis	phasepdb	driver	nuclear_pore_complex	23-82,92-111	25-31,308-328,331-387,413-428	257-411_phasepdb
P25644	P25644	Saccharomyces cerevisiae	drllps,llpsdb,phasepdb	client,driver	droplet,p-body	1-21,164-200,365-465	59-74,111-137,149-157,165-183,187-224,404-415,434-450,545-555,571-583	296-754_phasepdb	PAT1 (x2)
Q07802	Q07802	Mus musculus	phasepdb	driver		1-21,457-480	526-544,564-575	480-520_phasepdb	COE1_DBD (x1),TIG (x1),COE1_HLH (x1)
P53104	P53104	Saccharomyces cerevisiae	llpsdb,phasepdb	driver	pre-autophagosomal_structure	490-509	59-81,430-441,495-504,542-548,643-655	1-897_phasepdb	Pkinase (x1),DUF3543 (x1)
Q9D415	Q9D415	Mus musculus	drllps,llpsdb,phasepdb	client,driver	droplet,postsynaptic_density,rosenthal_fiber	150-209,355-376,914-980	180-210,516-536,552-569,638-652,769-777,927-941,956-967	1-992_phasepdb	GKAP (x1)
Q3KPK4	Q3KPK4	Xenopus laevis	phasepdb	driver		140-187	107-121,135-149	1-279_phasepdb	Borealin (x1),Nbl1_Borealin_N (x1)
Q96PK6	Q96PK6	Homo sapiens	drllps,phasepdb,phasepro	client,driver	droplet,nucleolus,paraspeckle,stress_granule	147-175,193-232,284-303,566-590	212-225,287-304,311-328,346-357,368-402,404-458,483-511,519-532	1-669_phasepdb,350-669_phasepro	RRM_1 (x2)
P98179	P98179	Homo sapiens	drllps,phasepdb	client,driver	droplet,nucleolus,paraspeckle,stress_granule	81-157	82-138	1-157_phasepdb	RRM_1 (x1)
P25888	P25888	Escherichia coli	phasepdb	driver		373-454	334-343,390-430,441-454	1-454_phasepdb	Helicase_C (x1),DEAD (x1)
Q9JIR0	Q9JIR0	Rattus norvegicus	phasepdb	driver	presynaptic_active_zone_condensate	57-81,282-318,560-626,728-787,1107-1174,1191-1215,1240-1307,1322-1479,1514-1616,1701-1747,1818-1847	157-184,294-310,348-389,431-479,484-511,544-562,599-613,626-639,735-761,773-787,1036-1048,1254-1268,1302-1314,1326-1335,1340-1352,1388-1401,1456-1472,1501-1511,1722-1733	1-1072_phasepdb	SH3_2 (x2),SH3_9 (x1)
P15502	P15502	Homo sapiens	drllps,llpsdb,phasepdb,phasepro	driver	collagen-containing_extracellular_matrix,droplet,extracellular_matrix	615-645	14-18,26-81,88-158,161-175,179-205,227-245,253-383,398-437,443-499,501-613,630-643,647-760	1-786_phasepdb,27-786_phasepro
C3XWA2	C3XWA2	Branchiostoma floridae	phasepdb	driver	nuclear_pore_complex	611-677,689-715,872-918,938-968,1011-1070	9-28,30-93,107-132,214-228,234-310,326-362,377-394,408-435,443-460,464-509,613-626,882-902,992-999,1007-1029	1-478_phasepdb	Nup96 (x1),Nucleoporin2 (x1)
P49880	P49880	Aedes aegypti	phasepdb	driver		199-283,679-776	12-63,76-103,140-145,151-176,204-226,370-382,687-745,749-765	1-776_phasepdb	zf-C4 (x1),Hormone_recep (x1)
P02319	P02319	Mus musculus	phasepdb	driver			5-43	1-51_phasepdb	Protamine_P1 (x1)
Q14596	Q14596	Homo sapiens	drllps,phasepdb	driver,regulator	droplet,p62_cluster	699-728,750-793,848-879	98-112,295-322,688-720,805-822	1-966_phasepdb	ZZ (x1),N_BRCA1_IG (x1),PB1 (x1)
Q8WV28	Q8WV28	Homo sapiens	llpsdb,phasepdb	driver	receptor_cluster	36-301	212-226,236-246,250-260	1-330_phasepdb	SH2 (x1)
P14904	P14904	Saccharomyces cerevisiae	llpsdb,phasepdb	driver	hyperosmotic_shock_foci		1-21,30-40,167-180	1-514_phasepdb	Peptidase_M18 (x1)
Q59X67	Q59X67	Candida albicans	phasepdb	driver	transcriptional_condensate	17-48,72-95,122-205,329-435,476-550	7-41,44-62,70-98,154-166,313-351,353-383,395-416,437-456,459-502	1-550_phasepdb	KilA-N (x1)
Q9JIR1	Q9JIR1	Rattus norvegicus	phasepdb,phasepro	driver	cytoplasmic_protein_granule,presynaptic_active_zone_condensate	580-664,694-714,728-750,1024-1049	5-28,154-165,574-598,641-651,748-769	164-231_phasepro,848-916_phasepro,952-1019_phasepro	SH3_9 (x2),SH3_2 (x1)
Q8IXH7	Q8IXH7	Homo sapiens	phasepdb	driver	nuclear_stress_body	16-43	22-42,462-476	1-590_phasepdb	TH1 (x1)
Q5EWX9	Q5EWX9	Xenopus laevis	phasepdb	driver	nuclear_pore_complex	299-355,982-1050	84-99,336-358,527-541,578-604,701-728,794-811,861-874,903-915,926-937,980-995,1037-1050	571-1050_phasepdb
P25491	P25491	Saccharomyces cerevisiae	drllps,llpsdb,phasepdb	driver,regulator	hyperosmotic_shock_foci,p-body,stress_granule	382-409	40-55,69-113,143-154	1-409_phasepdb	DnaJ_C (x1),DnaJ_CXXCXGXG (x1),DnaJ (x1)
D0PV95	D0PV95	Caenorhabditis elegans	drllps,llpsdb,phasepdb,phasepro	driver	droplet,p_granule	1-191,623-708	3-21,28-95,97-132,624-650,655-699	1-712_phasepdb,1-168_phasepro	DEAD (x1),Helicase_C (x1)
P04050	P04050	Saccharomyces cerevisiae	drllps,llpsdb,phasepdb,phasepro	driver	droplet,polii_clusters,rna_polymerase_ii,holoenzyme,stress_granule	1537-1733	240-248,1538-1719	1542-1733_phasepdb,1542-1733_phasepro	RNA_pol_Rpb1_7 (x1),RNA_pol_Rpb1_1 (x1),RNA_pol_Rpb1_R (x12),RNA_pol_Rpb1_2 (x1),RNA_pol_Rpb1_3 (x1),RNA_pol_Rpb1_4 (x1),RNA_pol_Rpb1_5 (x1),RNA_pol_Rpb1_6 (x1)
P84022	P84022	Homo sapiens	drllps,phasepdb	client,driver	mediator_condensate,nuclear_speckle	165-208	33-44,133-141	1-425_phasepdb	MH2 (x1),MH1 (x1)
Q13501	Q13501	Homo sapiens	drllps,llpsdb,phasepdb,phasepro	client,driver	droplet,inclusion_body,others,p-body,p62_body,p62_cluster,pml_nuclear_body,stress_granule	196-236,264-390	29-43,208-220,269-296	1-440_phasepdb,3-102_phasepro,389-440_phasepro	ZZ (x1),UBA_5 (x1),PB1 (x1)
Q86WV6	Q86WV6	Homo sapiens	phasepdb	driver	sting_phase-separator	341-370	47-67,98-109	1-379_phasepdb	TMEM173 (x1)
O88602	O88602	Mus musculus	phasepdb	driver	postsynaptic_density	233-261	105-125,134-159,165-176,228-243	203-323_phasepdb	PMP22_Claudin (x1)
Q07666	Q07666	Homo sapiens	drllps,phasepdb,phasepro	client,driver	nuclear_body,nuclear_stress_body,nucleolus,ribonucleoprotein_complex,sam68_nuclear_bodies_(snbs),sam68_nuclear_body,splicesome,stress_granule	1-96,280-316,327-346,411-443	10-21,43-74,81-94,276-316,326-351,356-392	1-197_phasepro	Qua1 (x1),KH_1 (x1),Sam68-YY (x1)
Q07889	Q07889	Homo sapiens	drllps,llpsdb,phasepdb,phasepro	driver	droplet,lat_signalosome,receptor_cluster,tcr_signalosome	1019-1103,1129-1333	644-657,1079-1093,1103-1116,1146-1168,1207-1223,1227-1238,1248-1266	1-1333_phasepdb,1117-1319_phasepro	RhoGEF (x1),PH (x1),Histone (x1),RasGEF_N (x1),RasGEF (x1)
Q8SWR8	Q8SWR8	Drosophila melanogaster	drllps,llpsdb,phasepdb,phasepro	driver	cytoplasmic_stress_granule,droplet,neuronal_ribonucleoprotein_granule,stress_granule	1-46,260-936,1000-1037,1057-1084	34-47,222-237,268-300,338-371,384-403,424-445,540-584,613-670,675-743,749-788,791-812,822-854,911-923,1000-1044,1060-1084	351-750_phasepro,900-1084_phasepro	LsmAD (x1),SM-ATX (x1)
P19659	P19659	Saccharomyces cerevisiae	llpsdb,phasepdb	driver	mediator_condensate	238-286,476-505,692-712,744-836,1026-1055	82-96,106-125,130-172,232-287,357-367,377-390,400-412,416-497,617-651,655-698,977-990	6-651_phasepdb	Gal11_ABD1 (x1),Med15_fungi (x1),KIX_2 (x1)
Q14103	Q14103	Homo sapiens	drllps,llpsdb,phasepdb,phasepro	client,driver	droplet,imp1_ribonucleoprotein_granule,nuclear_body,nucleolus,paraspeckle,ribonucleoprotein_complex,sam68_nuclear_bodies_(snbs),sam68_nuclear_body,splicesome,stress_granule	1-92	7-24,27-66,262-268,270-285,291-340	1-355_phasepro	CBFNT (x1),RRM_1 (x2)
Q09472	Q09472	Homo sapiens	drllps,phasepdb	client,driver,regulator	pml_nuclear_body,stress_granule,transcriptional_condensate	1-29,133-157,196-235,482-518,729-1050,1520-1578,1833-1924,1980-2010,2094-2163,2186-2237,2267-2385	18-28,161-177,295-313,481-501,669-682,831-848,851-877,880-944,1008-1041,1513-1536,1545-1562,1609-1623,1811-1837,1848-1885,1901-1926,1956-1972,1990-2009,2054-2074,2097-2123,2145-2157,2184-2195,2210-2244,2257-2268,2306-2349,2391-2412	1-2415_phasepdb	Bromodomain (x1),DUF902 (x1),HAT_KAT11 (x1),ZZ (x1),zf-TAZ (x2),Creb_binding (x1),KIX (x1)
P40763	P40763	Homo sapiens	drllps,phasepdb	client,driver,regulator	centrosome/spindle_pole_body,mediator_condensate,nuclear_speckle,stress_granule		117-129,141-168,279-290	1-770_phasepdb	STAT_alpha (x1),STAT_int (x1),STAT_bind (x1),SH2 (x1)
P32588	P32588	Saccharomyces cerevisiae	drllps,llpsdb,phasepdb,phasepro	driver	cytoplasmic_stress_granule,droplet,others,stress_granule	1-67,241-262,418-453	8-16,103-116,152-158,243-297,307-316,420-427,434-453	243-327_phasepdb,1-453_phasepro	RRM_1 (x3)
Q9VD51	Q9VD51	Drosophila melanogaster	phasepdb,phasepro	driver	nucleolus	1-168,659-680	9-21,43-54,59-67,74-89,93-140,466-479	1-680_phasepro	DEAD (x1),Helicase_C (x1),DUF4217 (x1)
O54724	O54724	Mus musculus	llpsdb	driver		1-45,173-197,347-367	166-180,202-223,262-282	1-392_phasepdb	PTRF_SDPR (x1)
Q12421	Q12421	Saccharomyces cerevisiae	llpsdb,phasepdb	driver	pre-autophagosomal_structure	20-45,120-145	143-154	1-196_phasepdb	ATG31 (x1)
Q9GZV5	Q9GZV5	Homo sapiens	llpsdb,phasepdb	driver	transcriptional_condensate	52-117	3-13,228-258	1-400_phasepdb	WW (x1)
P45973	P45973	Homo sapiens	drllps,llpsdb,phasepdb,phasepro	client,driver	droplet,heterochromatin,nuclear_body,nucleolus	70-117	10-19	1-191_phasepdb,1-177_phasepro	Chromo_shadow (x1),Chromo (x1)
Q9H3P2	Q9H3P2	Homo sapiens	phasepdb	driver	nuclear_stress_body	215-245,320-409	54-63,319-333,339-368,383-427	1-528_phasepdb
P25158	P25158	Drosophila melanogaster	phasepdb,phasepro	client,driver	germ_plasm,p_granule		47-57,126-142	1-468_phasepro	OST-HTH (x1),OSK (x1)
Q9A749	Q9A749	Caulobacter vibrioides	llpsdb,phasepdb,phasepro	driver	bacterial_rnp-bodies_(br-bodies),cytoplasmic_ribonucleoprotein_granule	91-131,545-686,706-774,802-828,856-898	109-137,382-397,469-489,554-680,727-761,830-879	451-898_phasepdb,451-898_phasepro	RNase_E_G (x1)
Q13823	Q13823	Homo sapiens	drllps,phasepdb	client,driver	droplet,nucleolus	1-33,481-502,555-594,630-731	545-587,654-668,703-713,720-731	682-709_phasepdb	MMR_HSR1 (x1),NGP1NT (x1)
P31016	P31016	Rattus norvegicus	drllps,phasepdb	driver	droplet,postsynaptic_density	15-35		1-724_phasepdb	PDZ (x3),PDZ_assoc (x1),MAGUK_N_PEST (x1),SH3_1 (x1),Guanylate_kin (x1)
P04637	P04637	Homo sapiens	drllps,llpsdb,phasepdb	client,driver	centrosome/spindle_pole_body,droplet,nucleolus,paraspeckle,pml_nuclear_body	50-96,282-325,351-393	63-89	1-393_phasepdb	P53 (x1),P53_tetramer (x1),TAD2 (x1),P53_TAD (x1)
Q9NQI0	Q9NQI0	Homo sapiens	drllps,llpsdb,phasepdb,phasepro	driver	droplet,nuage,others,p_granule,pi-body	1-246,704-724	146-164,195-210,248-256	1-724_phasepdb,1-236_phasepro	DEAD (x1),Helicase_C (x1)
Q8CB77	Q8CB77	Mus musculus	phasepdb	driver	nucleolus	81-478,671-748	24-36,162-174,179-185,262-277,414-425,479-490,616-627,704-719	1-773_phasepdb	Med26 (x1),Elongin_A (x1)
O96028	O96028	Homo sapiens	llpsdb,phasepdb	driver		149-170,376-455,516-658,1207-1232,1333-1365	190-204,372-385,606-622,629-643,1207-1236,1336-1365	1-1365_phasepdb	AWS (x1),SET (x1),C5HCH (x1),PWWP (x2),HMG_box (x1)
Q5AP80	Q5AP80	Candida albicans	llpsdb,phasepdb	driver	transcriptional_condensate	96-116,364-403,516-616,697-785	88-109,206-216,298-314,327-346,368-383,448-466,469-488,529-545,556-585,591-619,637-650,674-693,715-758	1-785_phasepdb	Gti1_Pac2 (x1)
O00571	O00571	Homo sapiens	drllps,llpsdb,phasepdb,phasepro	client,driver	cytoplasmic_stress_granule,droplet,nuclear_body,nucleolus,p-body,paraspeckle,postsynaptic_density,splicesome,stress_granule	19-144,601-634	54-67,70-106,581-598,600-656	1-662_phasepdb,1-168_phasepro	DEAD (x1),Helicase_C (x1)
P54727	P54727	Homo sapiens	drllps,llpsdb,phasepdb	client,driver	proteasome_containing_foci,stress_granule	80-175,236-276	81-159,252-271,280-296,333-355	1-409_phasepdb	UBA (x2),XPC-binding (x1),ubiquitin (x1)
P78953	P78953	Schizosaccharomyces pombe	llpsdb,phasepdb,phasepro	driver	contractile_ring	19-47,234-262,288-308,447-481,538-561	590-599,681-698,705-717	1-452_phasepdb,1-452_phasepro
O75334	O75334	Homo sapiens	drllps,phasepdb	client,driver	postsynaptic_density,presynaptic_active_zone_condensate	1-29,231-265,438-463,709-738,790-834	16-29,39-52,103-130,191-229,270-304,319-353,361-402,420-454,505-535,576-587,616-631,650-684,702-725,798-813,965-977,1081-1101	24-542_phasepdb	SAM_1 (x2),SAM_2 (x1)
P31689	P31689	Homo sapiens	drllps,llpsdb,phasepdb	client,driver	nuclear_body,nucleolus,postsynaptic_density,stress_granule	352-397	22-33,66-82,93-104	1-397_phasepdb	DnaJ_C (x1),DnaJ_CXXCXGXG (x1),DnaJ (x1)
P42768	P42768	Homo sapiens	phasepdb	driver	receptor_cluster	146-240,307-502	3-17,172-197,225-235,312-319,340-435,485-502	39-502_phasepdb	PBD (x1),WH1 (x1),WH2 (x1)
S5DU62	S5DU62	Cauliflower mosaic virus	phasepdb	driver	inclusion_body	104-128,488-522	174-188	1-522_phasepdb	Cauli_VI (x1)
P32770	P32770	Saccharomyces cerevisiae	drllps,phasepdb	driver,regulator	p-body,stress_granule	389-415,511-561,622-661	267-278,392-418,479-577	1-719_phasepdb	zf-RanBP (x2)
P48431	P48431	Homo sapiens	llpsdb,phasepdb	driver		1-43,243-266,297-317	12-33,135-154,246-261	1-317_phasepdb	SOXp (x1),HMG_box (x1)
P08287	P08287	Gallus gallus	llpsdb,phasepro	driver	euchromatin	1-46,94-225	5-43,60-75,122-225	115-225_phasepro	Linker_histone (x1)
O95049	O95049	Homo sapiens	llpsdb,phasepdb	driver	zo_protein_compartment	92-173,279-377,791-886,899-919	127-169,305-313,446-457,557-568,790-801,816-832	380-770_phasepdb	PDZ (x3),SH3_2 (x1),Guanylate_kin (x1)
O04425	O04425	Arabidopsis thaliana	phasepdb	driver		80-101,291-503,630-707,722-747	31-45,375-394,448-460,507-551,632-673	632-711_phasepdb	RRM_1 (x2),WW (x1)
H0WFA5	H0WFA5	Danio rerio	phasepdb,phasepro	driver	balbiani_body,germ_plasm,mitochondrial_cloud	178-205,218-242,581-614	225-239,350-363,627-638	621-639_phasepro
Q01844	Q01844	Homo sapiens	drllps,llpsdb,phasepdb,phasepro	client,driver	centrosome/spindle_pole_body,droplet,nuclear_body,nuclear_protein_granule,nuclear_speckle,nucleolus,paraspeckle,smn_complex,stress_granule	123-360,448-525,547-656	6-24,51-85,91-137,182-266,300-332,336-357,454-513,550-624,630-640	1-656_phasepdb,1-447_phasepro	RRM_1 (x1),zf-RanBP (x1)
Q7KTV5	Q7KTV5	Drosophila melanogaster	phasepdb,phasepro	driver	nucleolus	57-617,637-686	67-90,98-206,208-295,313-542,596-618	1-686_phasepro	SRP40_C (x1)
Q92777	Q92777	Homo sapiens	drllps,llpsdb,phasepdb,phasepro	driver	a_matrix_holding_together_clusters_of_synaptic_vesicles_(svs),droplet,postsynaptic_density,presynaptic_cytosol	16-84,420-545	29-87,102-110,449-504,510-537,547-558	1-582_phasepdb,421-582_phasepro	Synapsin (x1),Synapsin_N (x1),Synapsin_C (x1)
A0A3Q7I916	A0A3Q7I916	Solanum lycopersicum	phasepdb	driver	transcriptional_condensate	17-61,173-208	16-58,112-127,190-208	1-208_phasepdb	DUF640 (x1)
O43660	O43660	Homo sapiens	drllps,phasepdb	client,driver,regulator	nuclear_speckle,nucleolus,splicesome,stress_granule	135-160		1-514_phasepdb	WD40 (x5)
P29590	P29590	Homo sapiens	phasepro	driver	pml_body	1-48,467-589	15-29,280-295,560-588	1-585_phasepro	zf-B_box (x1),DUF3583 (x1)
O16810	O16810	Drosophila melanogaster	llpsdb,phasepdb	driver		196-239,377-440,460-523	237-247,355-368,488-516	1-924_phasepdb	BAH (x1),AAA (x1),AAA_lid_10 (x1),Cdc6_C (x1)
Q9TXM1	Q9TXM1	Caenorhabditis elegans	drllps,llpsdb,phasepdb,phasepro	client,driver	droplet,p_granule	1-37,52-71,141-187,259-307,326-352,446-495,510-534	14-27,154-168,456-492,559-572,799-808	1-862_phasepdb,1-544_phasepro
P19338	P19338	Homo sapiens	drllps,phasepdb	client,driver	cajal_body,imp1_ribonucleoprotein_granule,nucleolus,stress_granule	1-303,640-710	23-47,51-63,68-107,122-212,216-273,281-297,620-632,651-698	661-698_phasepdb	RRM_1 (x4)
O14979	O14979	Homo sapiens	drllps,llpsdb,phasepdb	client,driver	droplet,nucleolus,stress_granule	1-83,96-120,313-348,398-420	31-59,70-88,99-109,315-344,347-362,370-393	1-420_phasepdb	RRM_1 (x2)
Q9VCH5	Q9VCH5	Drosophila melanogaster	drllps,phasepdb	driver	droplet,nuclear_pore_complex	698-768,781-860	14-35,60-71,151-171,254-269,332-354,376-398,411-439,489-502,523-569,864-876	1-581_phasepdb	Nucleoporin_FG (x4),Nup96 (x1),Nucleoporin2 (x1)
Q12517	Q12517	Saccharomyces cerevisiae	drllps,phasepdb	driver,regulator	p-body	92-120	101-123	1-231_phasepdb	DCP1 (x2)
O60885	O60885	Homo sapiens	drllps,llpsdb,phasepdb,phasepro	driver	droplet,enhanceosome,nuclear_bodies_that_occur_at_super_enhancers_in_mescs,nuclear_body,nuclear_speckle	1-58,174-229,242-352,463-615,674-1100,1116-1339	23-54,178-183,197-224,234-273,293-303,305-318,327-337,458-503,535-588,698-718,738-793,825-851,877-923,926-936,950-1001,1009-1038,1164-1175,1211-1223,1228-1313,1323-1343	1-1362_phasepdb,674-1351_phasepro	BRD4_CDT (x1),Bromodomain (x2),BET (x1)
Q7YU08	Q7YU08	Drosophila melanogaster	phasepro	driver	cytoplasmic_ribonucleoprotein_granule,nuclear_body	36-114,177-283,590-623	7-87,95-126,131-157,169-216,246-265,267-278,280-296,333-338,351-374,473-478,496-653,663-708,788-827	1-865_phasepro	RRM_1 (x1)
Q02199	Q02199	Saccharomyces cerevisiae	phasepdb	driver	nuclear_pore_complex	28-104,211-242	28-48,59-89,99-120,129-146,188-199,213-227,238-255	1-249_phasepdb	Nucleoporin_FG (x2)
Q06628	Q06628	Saccharomyces cerevisiae	drllps,llpsdb,phasepdb	driver,regulator	droplet,pre-autophagosomal_structure	279-359,377-462,521-599,690-719	284-298,306-338,382-399,417-429,506-521,620-628,641-664,694-708,717-724	1-738_phasepdb	ATG13 (x1)
Q08211	Q08211	Homo sapiens	drllps,phasepdb	client,driver	centrosome/spindle_pole_body,imp1_ribonucleoprotein_granule,nuclear_body,nuclear_stress_body,nucleolus,p-body,paraspeckle,splicesome,stress_granule	83-118,588-608,1229-1248	88-98,331-346,586-605,1170-1202,1205-1270	1151-1270_phasepdb	dsrm (x2),DEAD (x1),Helicase_C (x1),HA2 (x1),OB_NTP_bind (x1)
P48837	P48837	Saccharomyces cerevisiae	phasepdb	driver	nuclear_pore_complex	1-261	2-13,83-104,207-227,258-280	1-233_phasepdb	Nucleoporin_FG (x2),Nup54 (x1)
Q54EQ8	Q54EQ8	Dictyostelium discoideum	phasepdb	driver	nuclear_pore_complex	43-222,274-617,638-662,890-1027,1170-1243	44-92,98-147,161-225,277-289,300-318,335-347,379-393,429-441,489-508,556-568,659-676,729-750,754-775,894-920,924-964,971-1005,1069-1080,1177-1191,1336-1342	1-719_phasepdb	Nucleoporin2 (x1),Nup96 (x1),Nucleoporin_FG (x5)
P42858	P42858	Homo sapiens	drllps,phasepdb	client,driver	centrosome/spindle_pole_body,htt_inclusion,p-body,postsynaptic_density,stress_granule	14-85,447-469,517-583,653-672,1176-1225,2330-2351,2633-2662	16-79,291-302,309-325,411-419,452-464,531-545,1169-1180,1442-1460,1832-1842,2070-2082,2483-2494,2633-2656,2879-2894	1-586_phasepdb	DUF3652 (x1)
P55795	P55795	Homo sapiens	drllps,llpsdb,phasepdb	client,driver	droplet,nuclear_body,nuclear_speckle,splicesome,stress_granule		56-73,234-256,383-401,413-433	1-449_phasepdb	RRM_1 (x3),zf-RNPHF (x1)
P0C093	P0C093	Escherichia coli	llpsdb,phasepdb,phasepro	driver	ftsz-rich_droplets_at_specific_chromosomal_dna_sites,nuclear_body		87-96	1-198_phasepdb,1-198_phasepro	TetR_N (x1)
O14686	O14686	Homo sapiens	llpsdb,phasepdb	driver		1-60,368-387,393-416,436-1331,1340-1359,1610-1767,1793-1889,1904-2002,2165-2683,2697-2814,2835-2996,3077-3110,3147-3209,3263-3339,3462-3499,3596-3673,3758-3802,3984-4191,4233-4398,4410-4452,4503-4544,4613-4727,4822-4857,4905-4980	95-105,134-148,374-386,430-483,488-736,842-871,875-954,993-1014,1034-1057,1104-1111,1281-1292,1303-1328,1351-1358,1558-1574,1611-1620,1633-1656,1678-1690,1751-1763,1974-1993,2107-2122,2190-2210,2349-2366,2377-2401,2409-2431,2445-2462,2489-2506,2545-2559,2589-2604,2607-2624,2676-2697,2707-2722,2767-2778,2810-2822,2862-2874,2887-2906,2930-2940,3085-3102,3198-3210,3252-3289,3301-3320,3367-3379,3578-…	3560-4270_phasepdb,4507-4996_phasepdb	PHD (x3),FYRN (x1),FYRC (x1),SET (x1)
P51608	P51608	Homo sapiens	llpsdb,phasepdb	driver		1-119,147-275,324-486	20-46,68-81,171-199,274-292,340-405,434-447	78-486_phasepdb	MBD (x1)
P54397	P54397	Drosophila melanogaster	llpsdb,phasepdb	driver		113-251	89-99,118-139,150-184,209-242	1-357_phasepdb	FKBP_C (x1),NPL (x1)
P42763	P42763	Arabidopsis thaliana	llpsdb,phasepdb	driver		1-138,166-185	36-47,72-125,137-168,174-185	1-185_phasepdb	Dehydrin (x1)
P03372	P03372	Homo sapiens	drllps,llpsdb,phasepdb,phasepro	driver,regulator	droplet,enhanceosome,enhancer_condensate,nuclear_body,robustly_e2-activated_enhancers_(megatrans)_enhancers	146-174,259-286,553-573	58-70,102-119,249-264,495-511	1-595_phasepdb,79-174_phasepro	zf-C4 (x1),Hormone_recep (x1),Oest_recep (x1),ESR1_C (x1)
O43791	O43791	Homo sapiens	drllps,llpsdb,phasepdb,phasepro	driver	droplet,nuclear_body,nuclear_protein_granule,nuclear_speckle,spop/daxx_body		266-282	1-395_phasepdb,28-359_phasepro	BTB (x1),MATH (x1)
P04147	P04147	Saccharomyces cerevisiae	drllps,llpsdb,phasepdb,phasepro	driver	cytoplasmic_stress_granule,droplet,others,p-body,stress_granule	1-36	28-39,420-431,461-474	1-577_phasepdb,38-400_phasepro,419-502_phasepro	RRM_1 (x4),PABP (x1)
Q13148	Q13148	Homo sapiens	drllps,llpsdb,phasepdb,phasepro	client,driver	anisosome,cajal_body,cytoplasmic_ribonucleoprotein_granule,cytoplasmic_stress_granule,droplet,gemini_of_cajal_body,neuronal_granule,nucleolus,others,p-body,paraspeckle,stress_granule	261-303,341-373	272-314,321-329,342-358,368-404	1-414_phasepdb,1-102_phasepro,263-414_phasepro	RRM_1 (x2),TDP43_N (x1)
Q95XR4	Q95XR4	Caenorhabditis elegans	drllps,llpsdb,phasepdb	driver	droplet,p_granule	666-690	20-54,89-112,153-180,382-402	1-690_phasepdb
Q3YL59	Q3YL59	Pinctada fucata	phasepdb	driver			20-31	21-136_phasepdb
Q02629	Q02629	Saccharomyces cerevisiae	drllps,phasepdb,phasepro	driver	droplet,nuclear_pore_central_transport_channel,nuclear_pore_complex,selective_hydrogel-like_meshwork_formed_by_fg-nucleoporins_in_nuclear_pore_central_channel	1-104,121-172,190-394,672-697,745-794	37-48,51-81,92-136,154-187,259-272,274-293,304-317,331-352,383-390,494-505,520-533,708-725	1-959_phasepro	Nucleoporin_FG (x4),Nucleoporin2 (x1)
O82804	O82804	Arabidopsis thaliana	phasepdb	driver	nuclear_speckle	1-33,48-75,136-159,216-283,541-653	299-322,394-405,442-454,494-503,515-534,544-550,568-572,595-616,636-661	388-625_phasepdb
